# Supplementary material for: Aromatic hydrocarbon data in sediments from Port Valdez, Alaska
Source: Data Brief. 2021 Oct 17;39:107486. doi: 10.1016/j.dib.2021.107486 (PMC8545665; doi:10.1016/j.dib.2021.107486)
Supplement: Supplementary file 1 [file mmc1.zip › Supplementary Table 1.csv]

Year	Station	Replicate	Latitude	Longitude	Depth (m)	TOC	Gravel	Sand	Mud	Compound	UC	SC(DW)	Qualifier
1989	11	1	61.10531	-146.33536	224	0.7	0.00	8.29	91.71	1-Methylnaphthalene	0
1989	11	1	61.10531	-146.33536	224	0.7	0.00	8.29	91.71	1-Methylphenanthrene	0.5
1989	11	1	61.10531	-146.33536	224	0.7	0.00	8.29	91.71	2,6-Dimethylnaphthalene	6
1989	11	1	61.10531	-146.33536	224	0.7	0.00	8.29	91.71	2-Methylnaphthalene	0
1989	11	1	61.10531	-146.33536	224	0.7	0.00	8.29	91.71	Acenaphthene	0
1989	11	1	61.10531	-146.33536	224	0.7	0.00	8.29	91.71	Anthracene	0
1989	11	1	61.10531	-146.33536	224	0.7	0.00	8.29	91.71	Benz[a]anthracene	1
1989	11	1	61.10531	-146.33536	224	0.7	0.00	8.29	91.71	Benzo[a]pyrene	0
1989	11	1	61.10531	-146.33536	224	0.7	0.00	8.29	91.71	Benzo[e]pyrene	0
1989	11	1	61.10531	-146.33536	224	0.7	0.00	8.29	91.71	Biphenyl	0
1989	11	1	61.10531	-146.33536	224	0.7	0.00	8.29	91.71	Chrysene	0
1989	11	1	61.10531	-146.33536	224	0.7	0.00	8.29	91.71	Dibenzo[a,h]anthracene	1
1989	11	1	61.10531	-146.33536	224	0.7	0.00	8.29	91.71	Fluoranthene	6.9
1989	11	1	61.10531	-146.33536	224	0.7	0.00	8.29	91.71	Fluorene	0
1989	11	1	61.10531	-146.33536	224	0.7	0.00	8.29	91.71	Naphthalene	0
1989	11	1	61.10531	-146.33536	224	0.7	0.00	8.29	91.71	Perylene	0
1989	11	1	61.10531	-146.33536	224	0.7	0.00	8.29	91.71	Phenanthrene	0
1989	11	1	61.10531	-146.33536	224	0.7	0.00	8.29	91.71	Pyrene	1
1989	11	2	61.10531	-146.33536	224	0.7	0.00	8.29	91.71	1-Methylnaphthalene	1
1989	11	2	61.10531	-146.33536	224	0.7	0.00	8.29	91.71	1-Methylphenanthrene	6.6
1989	11	2	61.10531	-146.33536	224	0.7	0.00	8.29	91.71	2,6-Dimethylnaphthalene	0
1989	11	2	61.10531	-146.33536	224	0.7	0.00	8.29	91.71	2-Methylnaphthalene	0.5
1989	11	2	61.10531	-146.33536	224	0.7	0.00	8.29	91.71	Acenaphthene	1
1989	11	2	61.10531	-146.33536	224	0.7	0.00	8.29	91.71	Anthracene	15.6
1989	11	2	61.10531	-146.33536	224	0.7	0.00	8.29	91.71	Benz[a]anthracene	2.5
1989	11	2	61.10531	-146.33536	224	0.7	0.00	8.29	91.71	Benzo[a]pyrene	0.5
1989	11	2	61.10531	-146.33536	224	0.7	0.00	8.29	91.71	Benzo[e]pyrene	0.5
1989	11	2	61.10531	-146.33536	224	0.7	0.00	8.29	91.71	Biphenyl	0.5
1989	11	2	61.10531	-146.33536	224	0.7	0.00	8.29	91.71	Chrysene	0.5
1989	11	2	61.10531	-146.33536	224	0.7	0.00	8.29	91.71	Dibenzo[a,h]anthracene	18.2
1989	11	2	61.10531	-146.33536	224	0.7	0.00	8.29	91.71	Fluoranthene	2.5
1989	11	2	61.10531	-146.33536	224	0.7	0.00	8.29	91.71	Fluorene	1
1989	11	2	61.10531	-146.33536	224	0.7	0.00	8.29	91.71	Naphthalene	0.5
1989	11	2	61.10531	-146.33536	224	0.7	0.00	8.29	91.71	Perylene	1
1989	11	2	61.10531	-146.33536	224	0.7	0.00	8.29	91.71	Phenanthrene	0.5
1989	11	2	61.10531	-146.33536	224	0.7	0.00	8.29	91.71	Pyrene	2.5
1989	11	3	61.10531	-146.33536	224	0.6	0.00	8.29	91.71	1-Methylnaphthalene	2.5
1989	11	3	61.10531	-146.33536	224	0.6	0.00	8.29	91.71	1-Methylphenanthrene	2.5
1989	11	3	61.10531	-146.33536	224	0.6	0.00	8.29	91.71	2,6-Dimethylnaphthalene	1
1989	11	3	61.10531	-146.33536	224	0.6	0.00	8.29	91.71	2-Methylnaphthalene	1
1989	11	3	61.10531	-146.33536	224	0.6	0.00	8.29	91.71	Acenaphthene	2.5
1989	11	3	61.10531	-146.33536	224	0.6	0.00	8.29	91.71	Anthracene	1
1989	11	3	61.10531	-146.33536	224	0.6	0.00	8.29	91.71	Benz[a]anthracene	4
1989	11	3	61.10531	-146.33536	224	0.6	0.00	8.29	91.71	Benzo[a]pyrene	1
1989	11	3	61.10531	-146.33536	224	0.6	0.00	8.29	91.71	Benzo[e]pyrene	1
1989	11	3	61.10531	-146.33536	224	0.6	0.00	8.29	91.71	Biphenyl	1
1989	11	3	61.10531	-146.33536	224	0.6	0.00	8.29	91.71	Chrysene	1
1989	11	3	61.10531	-146.33536	224	0.6	0.00	8.29	91.71	Dibenzo[a,h]anthracene	4
1989	11	3	61.10531	-146.33536	224	0.6	0.00	8.29	91.71	Fluoranthene	0.5
1989	11	3	61.10531	-146.33536	224	0.6	0.00	8.29	91.71	Fluorene	5.1
1989	11	3	61.10531	-146.33536	224	0.6	0.00	8.29	91.71	Naphthalene	1
1989	11	3	61.10531	-146.33536	224	0.6	0.00	8.29	91.71	Perylene	8.3
1989	11	3	61.10531	-146.33536	224	0.6	0.00	8.29	91.71	Phenanthrene	1
1989	11	3	61.10531	-146.33536	224	0.6	0.00	8.29	91.71	Pyrene	4
1989	16	1	61.09781	-146.36536	233	0.8	0.00	0.94	99.06	1-Methylnaphthalene	9.2
1989	16	1	61.09781	-146.36536	233	0.8	0.00	0.94	99.06	1-Methylphenanthrene	8.5
1989	16	1	61.09781	-146.36536	233	0.8	0.00	0.94	99.06	2,6-Dimethylnaphthalene	2.5
1989	16	1	61.09781	-146.36536	233	0.8	0.00	0.94	99.06	2-Methylnaphthalene	0
1989	16	1	61.09781	-146.36536	233	0.8	0.00	0.94	99.06	Acenaphthene	0
1989	16	1	61.09781	-146.36536	233	0.8	0.00	0.94	99.06	Anthracene	0
1989	16	1	61.09781	-146.36536	233	0.8	0.00	0.94	99.06	Benz[a]anthracene	0
1989	16	1	61.09781	-146.36536	233	0.8	0.00	0.94	99.06	Benzo[a]pyrene	0
1989	16	1	61.09781	-146.36536	233	0.8	0.00	0.94	99.06	Benzo[e]pyrene	0
1989	16	1	61.09781	-146.36536	233	0.8	0.00	0.94	99.06	Biphenyl	0
1989	16	1	61.09781	-146.36536	233	0.8	0.00	0.94	99.06	Chrysene	0
1989	16	1	61.09781	-146.36536	233	0.8	0.00	0.94	99.06	Dibenzo[a,h]anthracene	1
1989	16	1	61.09781	-146.36536	233	0.8	0.00	0.94	99.06	Fluoranthene	1
1989	16	1	61.09781	-146.36536	233	0.8	0.00	0.94	99.06	Fluorene	24.6
1989	16	1	61.09781	-146.36536	233	0.8	0.00	0.94	99.06	Naphthalene	0
1989	16	1	61.09781	-146.36536	233	0.8	0.00	0.94	99.06	Perylene	0
1989	16	1	61.09781	-146.36536	233	0.8	0.00	0.94	99.06	Phenanthrene	263.4
1989	16	1	61.09781	-146.36536	233	0.8	0.00	0.94	99.06	Pyrene	2.5
1989	16	2	61.09781	-146.36536	233	0.7	0.00	0.94	99.06	1-Methylnaphthalene	13
1989	16	2	61.09781	-146.36536	233	0.7	0.00	0.94	99.06	1-Methylphenanthrene	13.7
1989	16	2	61.09781	-146.36536	233	0.7	0.00	0.94	99.06	2,6-Dimethylnaphthalene	0
1989	16	2	61.09781	-146.36536	233	0.7	0.00	0.94	99.06	2-Methylnaphthalene	2.5
1989	16	2	61.09781	-146.36536	233	0.7	0.00	0.94	99.06	Acenaphthene	18.8
1989	16	2	61.09781	-146.36536	233	0.7	0.00	0.94	99.06	Anthracene	15.9
1989	16	2	61.09781	-146.36536	233	0.7	0.00	0.94	99.06	Benz[a]anthracene	0.5
1989	16	2	61.09781	-146.36536	233	0.7	0.00	0.94	99.06	Benzo[a]pyrene	2.5
1989	16	2	61.09781	-146.36536	233	0.7	0.00	0.94	99.06	Benzo[e]pyrene	0.5
1989	16	2	61.09781	-146.36536	233	0.7	0.00	0.94	99.06	Biphenyl	0.5
1989	16	2	61.09781	-146.36536	233	0.7	0.00	0.94	99.06	Chrysene	0.5
1989	16	2	61.09781	-146.36536	233	0.7	0.00	0.94	99.06	Dibenzo[a,h]anthracene	2.5
1989	16	2	61.09781	-146.36536	233	0.7	0.00	0.94	99.06	Fluoranthene	2.5
1989	16	2	61.09781	-146.36536	233	0.7	0.00	0.94	99.06	Fluorene	0.5
1989	16	2	61.09781	-146.36536	233	0.7	0.00	0.94	99.06	Naphthalene	2.5
1989	16	2	61.09781	-146.36536	233	0.7	0.00	0.94	99.06	Perylene	0.5
1989	16	2	61.09781	-146.36536	233	0.7	0.00	0.94	99.06	Phenanthrene	143.3
1989	16	2	61.09781	-146.36536	233	0.7	0.00	0.94	99.06	Pyrene	0
1989	16	3	61.09781	-146.36536	233	0.7	0.00	0.94	99.06	1-Methylnaphthalene	5.6
1989	16	3	61.09781	-146.36536	233	0.7	0.00	0.94	99.06	1-Methylphenanthrene	0.5
1989	16	3	61.09781	-146.36536	233	0.7	0.00	0.94	99.06	2,6-Dimethylnaphthalene	1
1989	16	3	61.09781	-146.36536	233	0.7	0.00	0.94	99.06	2-Methylnaphthalene	1
1989	16	3	61.09781	-146.36536	233	0.7	0.00	0.94	99.06	Acenaphthene	1
1989	16	3	61.09781	-146.36536	233	0.7	0.00	0.94	99.06	Anthracene	1
1989	16	3	61.09781	-146.36536	233	0.7	0.00	0.94	99.06	Benz[a]anthracene	1
1989	16	3	61.09781	-146.36536	233	0.7	0.00	0.94	99.06	Benzo[a]pyrene	1
1989	16	3	61.09781	-146.36536	233	0.7	0.00	0.94	99.06	Benzo[e]pyrene	1
1989	16	3	61.09781	-146.36536	233	0.7	0.00	0.94	99.06	Biphenyl	1
1989	16	3	61.09781	-146.36536	233	0.7	0.00	0.94	99.06	Chrysene	1
1989	16	3	61.09781	-146.36536	233	0.7	0.00	0.94	99.06	Dibenzo[a,h]anthracene	4
1989	16	3	61.09781	-146.36536	233	0.7	0.00	0.94	99.06	Fluoranthene	4
1989	16	3	61.09781	-146.36536	233	0.7	0.00	0.94	99.06	Fluorene	2.5
1989	16	3	61.09781	-146.36536	233	0.7	0.00	0.94	99.06	Naphthalene	1
1989	16	3	61.09781	-146.36536	233	0.7	0.00	0.94	99.06	Perylene	1
1989	16	3	61.09781	-146.36536	233	0.7	0.00	0.94	99.06	Phenanthrene	56.8
1989	16	3	61.09781	-146.36536	233	0.7	0.00	0.94	99.06	Pyrene	1
1989	40	1	61.10531	-146.48036	242	0.9	0.00	1.90	98.10	1-Methylnaphthalene	1
1989	40	1	61.10531	-146.48036	242	0.9	0.00	1.90	98.10	1-Methylphenanthrene	32.4
1989	40	1	61.10531	-146.48036	242	0.9	0.00	1.90	98.10	2,6-Dimethylnaphthalene	0
1989	40	1	61.10531	-146.48036	242	0.9	0.00	1.90	98.10	2-Methylnaphthalene	1
1989	40	1	61.10531	-146.48036	242	0.9	0.00	1.90	98.10	Acenaphthene	2.5
1989	40	1	61.10531	-146.48036	242	0.9	0.00	1.90	98.10	Anthracene	0
1989	40	1	61.10531	-146.48036	242	0.9	0.00	1.90	98.10	Benz[a]anthracene	0
1989	40	1	61.10531	-146.48036	242	0.9	0.00	1.90	98.10	Benzo[a]pyrene	22.6
1989	40	1	61.10531	-146.48036	242	0.9	0.00	1.90	98.10	Benzo[e]pyrene	1
1989	40	1	61.10531	-146.48036	242	0.9	0.00	1.90	98.10	Biphenyl	0
1989	40	1	61.10531	-146.48036	242	0.9	0.00	1.90	98.10	Chrysene	0
1989	40	1	61.10531	-146.48036	242	0.9	0.00	1.90	98.10	Dibenzo[a,h]anthracene	26.5
1989	40	1	61.10531	-146.48036	242	0.9	0.00	1.90	98.10	Fluoranthene	47
1989	40	1	61.10531	-146.48036	242	0.9	0.00	1.90	98.10	Fluorene	12.4
1989	40	1	61.10531	-146.48036	242	0.9	0.00	1.90	98.10	Naphthalene	10
1989	40	1	61.10531	-146.48036	242	0.9	0.00	1.90	98.10	Perylene	0
1989	40	1	61.10531	-146.48036	242	0.9	0.00	1.90	98.10	Phenanthrene	93
1989	40	1	61.10531	-146.48036	242	0.9	0.00	1.90	98.10	Pyrene	33.2
1989	40	2	61.10531	-146.48036	242	1	0.00	1.90	98.10	1-Methylnaphthalene	2.5
1989	40	2	61.10531	-146.48036	242	1	0.00	1.90	98.10	1-Methylphenanthrene	37.5
1989	40	2	61.10531	-146.48036	242	1	0.00	1.90	98.10	2,6-Dimethylnaphthalene	0.5
1989	40	2	61.10531	-146.48036	242	1	0.00	1.90	98.10	2-Methylnaphthalene	2.5
1989	40	2	61.10531	-146.48036	242	1	0.00	1.90	98.10	Acenaphthene	8
1989	40	2	61.10531	-146.48036	242	1	0.00	1.90	98.10	Anthracene	0.5
1989	40	2	61.10531	-146.48036	242	1	0.00	1.90	98.10	Benz[a]anthracene	2.5
1989	40	2	61.10531	-146.48036	242	1	0.00	1.90	98.10	Benzo[a]pyrene	39.7
1989	40	2	61.10531	-146.48036	242	1	0.00	1.90	98.10	Benzo[e]pyrene	2.5
1989	40	2	61.10531	-146.48036	242	1	0.00	1.90	98.10	Biphenyl	1
1989	40	2	61.10531	-146.48036	242	1	0.00	1.90	98.10	Chrysene	2.5
1989	40	2	61.10531	-146.48036	242	1	0.00	1.90	98.10	Dibenzo[a,h]anthracene	55.5
1989	40	2	61.10531	-146.48036	242	1	0.00	1.90	98.10	Fluoranthene	14.5
1989	40	2	61.10531	-146.48036	242	1	0.00	1.90	98.10	Fluorene	6.8
1989	40	2	61.10531	-146.48036	242	1	0.00	1.90	98.10	Naphthalene	1
1989	40	2	61.10531	-146.48036	242	1	0.00	1.90	98.10	Perylene	0.5
1989	40	2	61.10531	-146.48036	242	1	0.00	1.90	98.10	Phenanthrene	50
1989	40	2	61.10531	-146.48036	242	1	0.00	1.90	98.10	Pyrene	29.1
1989	40	3	61.10531	-146.48036	242	1	0.00	1.90	98.10	1-Methylnaphthalene	4
1989	40	3	61.10531	-146.48036	242	1	0.00	1.90	98.10	1-Methylphenanthrene	18.9
1989	40	3	61.10531	-146.48036	242	1	0.00	1.90	98.10	2,6-Dimethylnaphthalene	1
1989	40	3	61.10531	-146.48036	242	1	0.00	1.90	98.10	2-Methylnaphthalene	4
1989	40	3	61.10531	-146.48036	242	1	0.00	1.90	98.10	Acenaphthene	0.5
1989	40	3	61.10531	-146.48036	242	1	0.00	1.90	98.10	Anthracene	1
1989	40	3	61.10531	-146.48036	242	1	0.00	1.90	98.10	Benz[a]anthracene	1
1989	40	3	61.10531	-146.48036	242	1	0.00	1.90	98.10	Benzo[a]pyrene	2.5
1989	40	3	61.10531	-146.48036	242	1	0.00	1.90	98.10	Benzo[e]pyrene	4
1989	40	3	61.10531	-146.48036	242	1	0.00	1.90	98.10	Biphenyl	13.3
1989	40	3	61.10531	-146.48036	242	1	0.00	1.90	98.10	Chrysene	1
1989	40	3	61.10531	-146.48036	242	1	0.00	1.90	98.10	Dibenzo[a,h]anthracene	10.2
1989	40	3	61.10531	-146.48036	242	1	0.00	1.90	98.10	Fluoranthene	23.3
1989	40	3	61.10531	-146.48036	242	1	0.00	1.90	98.10	Fluorene	0.5
1989	40	3	61.10531	-146.48036	242	1	0.00	1.90	98.10	Naphthalene	4
1989	40	3	61.10531	-146.48036	242	1	0.00	1.90	98.10	Perylene	1
1989	40	3	61.10531	-146.48036	242	1	0.00	1.90	98.10	Phenanthrene	23.3
1989	40	3	61.10531	-146.48036	242	1	0.00	1.90	98.10	Pyrene	65
1989	50	1	61.10531	-146.59703	247	1	0.00	2.81	97.19	1-Methylnaphthalene	0.5
1989	50	1	61.10531	-146.59703	247	1	0.00	2.81	97.19	1-Methylphenanthrene	24.2
1989	50	1	61.10531	-146.59703	247	1	0.00	2.81	97.19	2,6-Dimethylnaphthalene	0
1989	50	1	61.10531	-146.59703	247	1	0.00	2.81	97.19	2-Methylnaphthalene	5.1
1989	50	1	61.10531	-146.59703	247	1	0.00	2.81	97.19	Acenaphthene	0
1989	50	1	61.10531	-146.59703	247	1	0.00	2.81	97.19	Anthracene	0
1989	50	1	61.10531	-146.59703	247	1	0.00	2.81	97.19	Benz[a]anthracene	11.2
1989	50	1	61.10531	-146.59703	247	1	0.00	2.81	97.19	Benzo[a]pyrene	0
1989	50	1	61.10531	-146.59703	247	1	0.00	2.81	97.19	Benzo[e]pyrene	0
1989	50	1	61.10531	-146.59703	247	1	0.00	2.81	97.19	Biphenyl	0
1989	50	1	61.10531	-146.59703	247	1	0.00	2.81	97.19	Chrysene	0.5
1989	50	1	61.10531	-146.59703	247	1	0.00	2.81	97.19	Dibenzo[a,h]anthracene	0
1989	50	1	61.10531	-146.59703	247	1	0.00	2.81	97.19	Fluoranthene	62.5
1989	50	1	61.10531	-146.59703	247	1	0.00	2.81	97.19	Fluorene	0
1989	50	1	61.10531	-146.59703	247	1	0.00	2.81	97.19	Naphthalene	13.7
1989	50	1	61.10531	-146.59703	247	1	0.00	2.81	97.19	Perylene	0
1989	50	1	61.10531	-146.59703	247	1	0.00	2.81	97.19	Phenanthrene	0.5
1989	50	1	61.10531	-146.59703	247	1	0.00	2.81	97.19	Pyrene	0
1989	50	2	61.10531	-146.59703	247	1.1	0.00	2.81	97.19	1-Methylnaphthalene	5.3
1989	50	2	61.10531	-146.59703	247	1.1	0.00	2.81	97.19	1-Methylphenanthrene	16.8
1989	50	2	61.10531	-146.59703	247	1.1	0.00	2.81	97.19	2,6-Dimethylnaphthalene	0.5
1989	50	2	61.10531	-146.59703	247	1.1	0.00	2.81	97.19	2-Methylnaphthalene	2.5
1989	50	2	61.10531	-146.59703	247	1.1	0.00	2.81	97.19	Acenaphthene	0.5
1989	50	2	61.10531	-146.59703	247	1.1	0.00	2.81	97.19	Anthracene	0.5
1989	50	2	61.10531	-146.59703	247	1.1	0.00	2.81	97.19	Benz[a]anthracene	6.5
1989	50	2	61.10531	-146.59703	247	1.1	0.00	2.81	97.19	Benzo[a]pyrene	0.5
1989	50	2	61.10531	-146.59703	247	1.1	0.00	2.81	97.19	Benzo[e]pyrene	0.5
1989	50	2	61.10531	-146.59703	247	1.1	0.00	2.81	97.19	Biphenyl	0.5
1989	50	2	61.10531	-146.59703	247	1.1	0.00	2.81	97.19	Chrysene	6
1989	50	2	61.10531	-146.59703	247	1.1	0.00	2.81	97.19	Dibenzo[a,h]anthracene	13.8
1989	50	2	61.10531	-146.59703	247	1.1	0.00	2.81	97.19	Fluoranthene	81.8
1989	50	2	61.10531	-146.59703	247	1.1	0.00	2.81	97.19	Fluorene	1
1989	50	2	61.10531	-146.59703	247	1.1	0.00	2.81	97.19	Naphthalene	9
1989	50	2	61.10531	-146.59703	247	1.1	0.00	2.81	97.19	Perylene	0.5
1989	50	2	61.10531	-146.59703	247	1.1	0.00	2.81	97.19	Phenanthrene	2.5
1989	50	2	61.10531	-146.59703	247	1.1	0.00	2.81	97.19	Pyrene	0.5
1989	50	3	61.10531	-146.59703	247	1.1	0.00	2.81	97.19	1-Methylnaphthalene	2.5
1989	50	3	61.10531	-146.59703	247	1.1	0.00	2.81	97.19	1-Methylphenanthrene	12.6
1989	50	3	61.10531	-146.59703	247	1.1	0.00	2.81	97.19	2,6-Dimethylnaphthalene	1
1989	50	3	61.10531	-146.59703	247	1.1	0.00	2.81	97.19	2-Methylnaphthalene	8.7
1989	50	3	61.10531	-146.59703	247	1.1	0.00	2.81	97.19	Acenaphthene	1
1989	50	3	61.10531	-146.59703	247	1.1	0.00	2.81	97.19	Anthracene	1
1989	50	3	61.10531	-146.59703	247	1.1	0.00	2.81	97.19	Benz[a]anthracene	2.5
1989	50	3	61.10531	-146.59703	247	1.1	0.00	2.81	97.19	Benzo[a]pyrene	1
1989	50	3	61.10531	-146.59703	247	1.1	0.00	2.81	97.19	Benzo[e]pyrene	1
1989	50	3	61.10531	-146.59703	247	1.1	0.00	2.81	97.19	Biphenyl	1
1989	50	3	61.10531	-146.59703	247	1.1	0.00	2.81	97.19	Chrysene	2.5
1989	50	3	61.10531	-146.59703	247	1.1	0.00	2.81	97.19	Dibenzo[a,h]anthracene	1
1989	50	3	61.10531	-146.59703	247	1.1	0.00	2.81	97.19	Fluoranthene	0.5
1989	50	3	61.10531	-146.59703	247	1.1	0.00	2.81	97.19	Fluorene	2.5
1989	50	3	61.10531	-146.59703	247	1.1	0.00	2.81	97.19	Naphthalene	6.6
1989	50	3	61.10531	-146.59703	247	1.1	0.00	2.81	97.19	Perylene	1
1989	50	3	61.10531	-146.59703	247	1.1	0.00	2.81	97.19	Phenanthrene	10.1
1989	50	3	61.10531	-146.59703	247	1.1	0.00	2.81	97.19	Pyrene	1
1989	80	1	61.09164	-146.40618	78	1.1	0.00	11.14	88.86	1-Methylnaphthalene	0
1989	80	1	61.09164	-146.40618	78	1.1	0.00	11.14	88.86	1-Methylphenanthrene	0
1989	80	1	61.09164	-146.40618	78	1.1	0.00	11.14	88.86	2,6-Dimethylnaphthalene	0
1989	80	1	61.09164	-146.40618	78	1.1	0.00	11.14	88.86	2-Methylnaphthalene	0
1989	80	1	61.09164	-146.40618	78	1.1	0.00	11.14	88.86	Acenaphthene	2.5
1989	80	1	61.09164	-146.40618	78	1.1	0.00	11.14	88.86	Anthracene	123.9
1989	80	1	61.09164	-146.40618	78	1.1	0.00	11.14	88.86	Benz[a]anthracene	20.4
1989	80	1	61.09164	-146.40618	78	1.1	0.00	11.14	88.86	Benzo[a]pyrene	0.5
1989	80	1	61.09164	-146.40618	78	1.1	0.00	11.14	88.86	Benzo[e]pyrene	0
1989	80	1	61.09164	-146.40618	78	1.1	0.00	11.14	88.86	Biphenyl	0
1989	80	1	61.09164	-146.40618	78	1.1	0.00	11.14	88.86	Chrysene	0
1989	80	1	61.09164	-146.40618	78	1.1	0.00	11.14	88.86	Dibenzo[a,h]anthracene	1
1989	80	1	61.09164	-146.40618	78	1.1	0.00	11.14	88.86	Fluoranthene	34.4
1989	80	1	61.09164	-146.40618	78	1.1	0.00	11.14	88.86	Fluorene	0
1989	80	1	61.09164	-146.40618	78	1.1	0.00	11.14	88.86	Naphthalene	35.1
1989	80	1	61.09164	-146.40618	78	1.1	0.00	11.14	88.86	Perylene	9.4
1989	80	1	61.09164	-146.40618	78	1.1	0.00	11.14	88.86	Phenanthrene	0.5
1989	80	1	61.09164	-146.40618	78	1.1	0.00	11.14	88.86	Pyrene	61.5
1989	80	2	61.09164	-146.40618	78	1.1	0.00	11.14	88.86	1-Methylnaphthalene	1
1989	80	2	61.09164	-146.40618	78	1.1	0.00	11.14	88.86	1-Methylphenanthrene	7
1989	80	2	61.09164	-146.40618	78	1.1	0.00	11.14	88.86	2,6-Dimethylnaphthalene	0.5
1989	80	2	61.09164	-146.40618	78	1.1	0.00	11.14	88.86	2-Methylnaphthalene	0.5
1989	80	2	61.09164	-146.40618	78	1.1	0.00	11.14	88.86	Acenaphthene	0
1989	80	2	61.09164	-146.40618	78	1.1	0.00	11.14	88.86	Anthracene	0
1989	80	2	61.09164	-146.40618	78	1.1	0.00	11.14	88.86	Benz[a]anthracene	0
1989	80	2	61.09164	-146.40618	78	1.1	0.00	11.14	88.86	Benzo[a]pyrene	7.7
1989	80	2	61.09164	-146.40618	78	1.1	0.00	11.14	88.86	Benzo[e]pyrene	0.5
1989	80	2	61.09164	-146.40618	78	1.1	0.00	11.14	88.86	Biphenyl	0.5
1989	80	2	61.09164	-146.40618	78	1.1	0.00	11.14	88.86	Chrysene	0.5
1989	80	2	61.09164	-146.40618	78	1.1	0.00	11.14	88.86	Dibenzo[a,h]anthracene	4
1989	80	2	61.09164	-146.40618	78	1.1	0.00	11.14	88.86	Fluoranthene	2.5
1989	80	2	61.09164	-146.40618	78	1.1	0.00	11.14	88.86	Fluorene	0.5
1989	80	2	61.09164	-146.40618	78	1.1	0.00	11.14	88.86	Naphthalene	2.5
1989	80	2	61.09164	-146.40618	78	1.1	0.00	11.14	88.86	Perylene	7.8
1989	80	2	61.09164	-146.40618	78	1.1	0.00	11.14	88.86	Phenanthrene	2.5
1989	80	2	61.09164	-146.40618	78	1.1	0.00	11.14	88.86	Pyrene	52.8
1989	80	3	61.09164	-146.40618	78	1	0.00	11.14	88.86	1-Methylnaphthalene	8
1989	80	3	61.09164	-146.40618	78	1	0.00	11.14	88.86	1-Methylphenanthrene	1
1989	80	3	61.09164	-146.40618	78	1	0.00	11.14	88.86	2,6-Dimethylnaphthalene	1
1989	80	3	61.09164	-146.40618	78	1	0.00	11.14	88.86	2-Methylnaphthalene	1
1989	80	3	61.09164	-146.40618	78	1	0.00	11.14	88.86	Acenaphthene	1
1989	80	3	61.09164	-146.40618	78	1	0.00	11.14	88.86	Anthracene	1
1989	80	3	61.09164	-146.40618	78	1	0.00	11.14	88.86	Benz[a]anthracene	1
1989	80	3	61.09164	-146.40618	78	1	0.00	11.14	88.86	Benzo[a]pyrene	43.2
1989	80	3	61.09164	-146.40618	78	1	0.00	11.14	88.86	Benzo[e]pyrene	1
1989	80	3	61.09164	-146.40618	78	1	0.00	11.14	88.86	Biphenyl	1
1989	80	3	61.09164	-146.40618	78	1	0.00	11.14	88.86	Chrysene	1
1989	80	3	61.09164	-146.40618	78	1	0.00	11.14	88.86	Dibenzo[a,h]anthracene	8.2
1989	80	3	61.09164	-146.40618	78	1	0.00	11.14	88.86	Fluoranthene	0.5
1989	80	3	61.09164	-146.40618	78	1	0.00	11.14	88.86	Fluorene	1
1989	80	3	61.09164	-146.40618	78	1	0.00	11.14	88.86	Naphthalene	0.5
1989	80	3	61.09164	-146.40618	78	1	0.00	11.14	88.86	Perylene	2.5
1989	80	3	61.09164	-146.40618	78	1	0.00	11.14	88.86	Phenanthrene	19.8
1989	80	3	61.09164	-146.40618	78	1	0.00	11.14	88.86	Pyrene	23.2
1989	82	1	61.09077	-146.37303	52	1.4	0.00	26.57	73.43	1-Methylnaphthalene	16.5
1989	82	1	61.09077	-146.37303	52	1.4	0.00	26.57	73.43	1-Methylphenanthrene	24
1989	82	1	61.09077	-146.37303	52	1.4	0.00	26.57	73.43	2,6-Dimethylnaphthalene	0
1989	82	1	61.09077	-146.37303	52	1.4	0.00	26.57	73.43	2-Methylnaphthalene	13.9
1989	82	1	61.09077	-146.37303	52	1.4	0.00	26.57	73.43	Acenaphthene	0
1989	82	1	61.09077	-146.37303	52	1.4	0.00	26.57	73.43	Anthracene	0
1989	82	1	61.09077	-146.37303	52	1.4	0.00	26.57	73.43	Benz[a]anthracene	0.5
1989	82	1	61.09077	-146.37303	52	1.4	0.00	26.57	73.43	Benzo[a]pyrene	13.9
1989	82	1	61.09077	-146.37303	52	1.4	0.00	26.57	73.43	Benzo[e]pyrene	0
1989	82	1	61.09077	-146.37303	52	1.4	0.00	26.57	73.43	Biphenyl	0
1989	82	1	61.09077	-146.37303	52	1.4	0.00	26.57	73.43	Chrysene	45.3
1989	82	1	61.09077	-146.37303	52	1.4	0.00	26.57	73.43	Dibenzo[a,h]anthracene	0.5
1989	82	1	61.09077	-146.37303	52	1.4	0.00	26.57	73.43	Fluoranthene	45.6
1989	82	1	61.09077	-146.37303	52	1.4	0.00	26.57	73.43	Fluorene	0
1989	82	1	61.09077	-146.37303	52	1.4	0.00	26.57	73.43	Naphthalene	0
1989	82	1	61.09077	-146.37303	52	1.4	0.00	26.57	73.43	Perylene	0
1989	82	1	61.09077	-146.37303	52	1.4	0.00	26.57	73.43	Phenanthrene	34.9
1989	82	1	61.09077	-146.37303	52	1.4	0.00	26.57	73.43	Pyrene	45.3
1989	82	2	61.09077	-146.37303	52	1.1	0.00	26.57	73.43	1-Methylnaphthalene	1
1989	82	2	61.09077	-146.37303	52	1.1	0.00	26.57	73.43	1-Methylphenanthrene	34.6
1989	82	2	61.09077	-146.37303	52	1.1	0.00	26.57	73.43	2,6-Dimethylnaphthalene	0.5
1989	82	2	61.09077	-146.37303	52	1.1	0.00	26.57	73.43	2-Methylnaphthalene	2.5
1989	82	2	61.09077	-146.37303	52	1.1	0.00	26.57	73.43	Acenaphthene	8.7
1989	82	2	61.09077	-146.37303	52	1.1	0.00	26.57	73.43	Anthracene	0.5
1989	82	2	61.09077	-146.37303	52	1.1	0.00	26.57	73.43	Benz[a]anthracene	23.2
1989	82	2	61.09077	-146.37303	52	1.1	0.00	26.57	73.43	Benzo[a]pyrene	24.3
1989	82	2	61.09077	-146.37303	52	1.1	0.00	26.57	73.43	Benzo[e]pyrene	13.7
1989	82	2	61.09077	-146.37303	52	1.1	0.00	26.57	73.43	Biphenyl	0.5
1989	82	2	61.09077	-146.37303	52	1.1	0.00	26.57	73.43	Chrysene	33.1
1989	82	2	61.09077	-146.37303	52	1.1	0.00	26.57	73.43	Dibenzo[a,h]anthracene	2.5
1989	82	2	61.09077	-146.37303	52	1.1	0.00	26.57	73.43	Fluoranthene	52.2
1989	82	2	61.09077	-146.37303	52	1.1	0.00	26.57	73.43	Fluorene	1
1989	82	2	61.09077	-146.37303	52	1.1	0.00	26.57	73.43	Naphthalene	1
1989	82	2	61.09077	-146.37303	52	1.1	0.00	26.57	73.43	Perylene	1
1989	82	2	61.09077	-146.37303	52	1.1	0.00	26.57	73.43	Phenanthrene	11.2
1989	82	2	61.09077	-146.37303	52	1.1	0.00	26.57	73.43	Pyrene	54.3
1989	82	3	61.09077	-146.37303	52	1.1	0.00	26.57	73.43	1-Methylnaphthalene	4
1989	82	3	61.09077	-146.37303	52	1.1	0.00	26.57	73.43	1-Methylphenanthrene	65
1989	82	3	61.09077	-146.37303	52	1.1	0.00	26.57	73.43	2,6-Dimethylnaphthalene	1
1989	82	3	61.09077	-146.37303	52	1.1	0.00	26.57	73.43	2-Methylnaphthalene	12.1
1989	82	3	61.09077	-146.37303	52	1.1	0.00	26.57	73.43	Acenaphthene	1
1989	82	3	61.09077	-146.37303	52	1.1	0.00	26.57	73.43	Anthracene	1
1989	82	3	61.09077	-146.37303	52	1.1	0.00	26.57	73.43	Benz[a]anthracene	15.3
1989	82	3	61.09077	-146.37303	52	1.1	0.00	26.57	73.43	Benzo[a]pyrene	2.5
1989	82	3	61.09077	-146.37303	52	1.1	0.00	26.57	73.43	Benzo[e]pyrene	1
1989	82	3	61.09077	-146.37303	52	1.1	0.00	26.57	73.43	Biphenyl	1
1989	82	3	61.09077	-146.37303	52	1.1	0.00	26.57	73.43	Chrysene	21.3
1989	82	3	61.09077	-146.37303	52	1.1	0.00	26.57	73.43	Dibenzo[a,h]anthracene	21
1989	82	3	61.09077	-146.37303	52	1.1	0.00	26.57	73.43	Fluoranthene	13.6
1989	82	3	61.09077	-146.37303	52	1.1	0.00	26.57	73.43	Fluorene	64
1989	82	3	61.09077	-146.37303	52	1.1	0.00	26.57	73.43	Naphthalene	13.5
1989	82	3	61.09077	-146.37303	52	1.1	0.00	26.57	73.43	Perylene	2.5
1989	82	3	61.09077	-146.37303	52	1.1	0.00	26.57	73.43	Phenanthrene	94.9
1989	82	3	61.09077	-146.37303	52	1.1	0.00	26.57	73.43	Pyrene	75.7
1989	D25	1	61.09103	-146.38798	71	1	1.13	43.92	54.95	1-Methylnaphthalene	0
1989	D25	1	61.09103	-146.38798	71	1	1.13	43.92	54.95	1-Methylphenanthrene	103.3
1989	D25	1	61.09103	-146.38798	71	1	1.13	43.92	54.95	2,6-Dimethylnaphthalene	0
1989	D25	1	61.09103	-146.38798	71	1	1.13	43.92	54.95	2-Methylnaphthalene	0
1989	D25	1	61.09103	-146.38798	71	1	1.13	43.92	54.95	Acenaphthene	0
1989	D25	1	61.09103	-146.38798	71	1	1.13	43.92	54.95	Anthracene	0
1989	D25	1	61.09103	-146.38798	71	1	1.13	43.92	54.95	Benz[a]anthracene	27.7
1989	D25	1	61.09103	-146.38798	71	1	1.13	43.92	54.95	Benzo[a]pyrene	0
1989	D25	1	61.09103	-146.38798	71	1	1.13	43.92	54.95	Benzo[e]pyrene	0.5
1989	D25	1	61.09103	-146.38798	71	1	1.13	43.92	54.95	Biphenyl	0
1989	D25	1	61.09103	-146.38798	71	1	1.13	43.92	54.95	Chrysene	27.9
1989	D25	1	61.09103	-146.38798	71	1	1.13	43.92	54.95	Dibenzo[a,h]anthracene	1
1989	D25	1	61.09103	-146.38798	71	1	1.13	43.92	54.95	Fluoranthene	24.5
1989	D25	1	61.09103	-146.38798	71	1	1.13	43.92	54.95	Fluorene	0
1989	D25	1	61.09103	-146.38798	71	1	1.13	43.92	54.95	Naphthalene	43.6
1989	D25	1	61.09103	-146.38798	71	1	1.13	43.92	54.95	Perylene	0
1989	D25	1	61.09103	-146.38798	71	1	1.13	43.92	54.95	Phenanthrene	26.4
1989	D25	1	61.09103	-146.38798	71	1	1.13	43.92	54.95	Pyrene	37.9
1989	D25	2	61.09103	-146.38798	71	1.2	1.13	43.92	54.95	1-Methylnaphthalene	1
1989	D25	2	61.09103	-146.38798	71	1.2	1.13	43.92	54.95	1-Methylphenanthrene	45.1
1989	D25	2	61.09103	-146.38798	71	1.2	1.13	43.92	54.95	2,6-Dimethylnaphthalene	0.5
1989	D25	2	61.09103	-146.38798	71	1.2	1.13	43.92	54.95	2-Methylnaphthalene	0.5
1989	D25	2	61.09103	-146.38798	71	1.2	1.13	43.92	54.95	Acenaphthene	0.5
1989	D25	2	61.09103	-146.38798	71	1.2	1.13	43.92	54.95	Anthracene	0.5
1989	D25	2	61.09103	-146.38798	71	1.2	1.13	43.92	54.95	Benz[a]anthracene	0
1989	D25	2	61.09103	-146.38798	71	1.2	1.13	43.92	54.95	Benzo[a]pyrene	0.5
1989	D25	2	61.09103	-146.38798	71	1.2	1.13	43.92	54.95	Benzo[e]pyrene	14.6
1989	D25	2	61.09103	-146.38798	71	1.2	1.13	43.92	54.95	Biphenyl	1
1989	D25	2	61.09103	-146.38798	71	1.2	1.13	43.92	54.95	Chrysene	0.5
1989	D25	2	61.09103	-146.38798	71	1.2	1.13	43.92	54.95	Dibenzo[a,h]anthracene	2.5
1989	D25	2	61.09103	-146.38798	71	1.2	1.13	43.92	54.95	Fluoranthene	22.4
1989	D25	2	61.09103	-146.38798	71	1.2	1.13	43.92	54.95	Fluorene	0.5
1989	D25	2	61.09103	-146.38798	71	1.2	1.13	43.92	54.95	Naphthalene	0
1989	D25	2	61.09103	-146.38798	71	1.2	1.13	43.92	54.95	Perylene	0.5
1989	D25	2	61.09103	-146.38798	71	1.2	1.13	43.92	54.95	Phenanthrene	18.4
1989	D25	2	61.09103	-146.38798	71	1.2	1.13	43.92	54.95	Pyrene	16.4
1989	D25	3	61.09103	-146.38798	71	1.3	1.13	43.92	54.95	1-Methylnaphthalene	11.4
1989	D25	3	61.09103	-146.38798	71	1.3	1.13	43.92	54.95	1-Methylphenanthrene	39.6
1989	D25	3	61.09103	-146.38798	71	1.3	1.13	43.92	54.95	2,6-Dimethylnaphthalene	1
1989	D25	3	61.09103	-146.38798	71	1.3	1.13	43.92	54.95	2-Methylnaphthalene	1
1989	D25	3	61.09103	-146.38798	71	1.3	1.13	43.92	54.95	Acenaphthene	1
1989	D25	3	61.09103	-146.38798	71	1.3	1.13	43.92	54.95	Anthracene	1
1989	D25	3	61.09103	-146.38798	71	1.3	1.13	43.92	54.95	Benz[a]anthracene	1
1989	D25	3	61.09103	-146.38798	71	1.3	1.13	43.92	54.95	Benzo[a]pyrene	1
1989	D25	3	61.09103	-146.38798	71	1.3	1.13	43.92	54.95	Benzo[e]pyrene	8.4
1989	D25	3	61.09103	-146.38798	71	1.3	1.13	43.92	54.95	Biphenyl	2.5
1989	D25	3	61.09103	-146.38798	71	1.3	1.13	43.92	54.95	Chrysene	29
1989	D25	3	61.09103	-146.38798	71	1.3	1.13	43.92	54.95	Dibenzo[a,h]anthracene	4
1989	D25	3	61.09103	-146.38798	71	1.3	1.13	43.92	54.95	Fluoranthene	21.7
1989	D25	3	61.09103	-146.38798	71	1.3	1.13	43.92	54.95	Fluorene	1
1989	D25	3	61.09103	-146.38798	71	1.3	1.13	43.92	54.95	Naphthalene	1
1989	D25	3	61.09103	-146.38798	71	1.3	1.13	43.92	54.95	Perylene	1
1989	D25	3	61.09103	-146.38798	71	1.3	1.13	43.92	54.95	Phenanthrene	35.6
1989	D25	3	61.09103	-146.38798	71	1.3	1.13	43.92	54.95	Pyrene	50.2
1989	D33	1	61.09072	-146.38410	64	1.2	0.00	23.09	76.91	1-Methylnaphthalene	14.4
1989	D33	1	61.09072	-146.38410	64	1.2	0.00	23.09	76.91	1-Methylphenanthrene	52.9
1989	D33	1	61.09072	-146.38410	64	1.2	0.00	23.09	76.91	2,6-Dimethylnaphthalene	0
1989	D33	1	61.09072	-146.38410	64	1.2	0.00	23.09	76.91	2-Methylnaphthalene	11.3
1989	D33	1	61.09072	-146.38410	64	1.2	0.00	23.09	76.91	Acenaphthene	0
1989	D33	1	61.09072	-146.38410	64	1.2	0.00	23.09	76.91	Anthracene	0
1989	D33	1	61.09072	-146.38410	64	1.2	0.00	23.09	76.91	Benz[a]anthracene	0
1989	D33	1	61.09072	-146.38410	64	1.2	0.00	23.09	76.91	Benzo[a]pyrene	0
1989	D33	1	61.09072	-146.38410	64	1.2	0.00	23.09	76.91	Benzo[e]pyrene	19.5
1989	D33	1	61.09072	-146.38410	64	1.2	0.00	23.09	76.91	Biphenyl	0
1989	D33	1	61.09072	-146.38410	64	1.2	0.00	23.09	76.91	Chrysene	27.6
1989	D33	1	61.09072	-146.38410	64	1.2	0.00	23.09	76.91	Dibenzo[a,h]anthracene	0.5
1989	D33	1	61.09072	-146.38410	64	1.2	0.00	23.09	76.91	Fluoranthene	30.3
1989	D33	1	61.09072	-146.38410	64	1.2	0.00	23.09	76.91	Fluorene	0
1989	D33	1	61.09072	-146.38410	64	1.2	0.00	23.09	76.91	Naphthalene	32.8
1989	D33	1	61.09072	-146.38410	64	1.2	0.00	23.09	76.91	Perylene	0
1989	D33	1	61.09072	-146.38410	64	1.2	0.00	23.09	76.91	Phenanthrene	29.8
1989	D33	1	61.09072	-146.38410	64	1.2	0.00	23.09	76.91	Pyrene	28.9
1989	D33	2	61.09072	-146.38410	64	1.5	0.00	23.09	76.91	1-Methylnaphthalene	1
1989	D33	2	61.09072	-146.38410	64	1.5	0.00	23.09	76.91	1-Methylphenanthrene	28.3
1989	D33	2	61.09072	-146.38410	64	1.5	0.00	23.09	76.91	2,6-Dimethylnaphthalene	0.5
1989	D33	2	61.09072	-146.38410	64	1.5	0.00	23.09	76.91	2-Methylnaphthalene	2.5
1989	D33	2	61.09072	-146.38410	64	1.5	0.00	23.09	76.91	Acenaphthene	0.5
1989	D33	2	61.09072	-146.38410	64	1.5	0.00	23.09	76.91	Anthracene	0.5
1989	D33	2	61.09072	-146.38410	64	1.5	0.00	23.09	76.91	Benz[a]anthracene	0.5
1989	D33	2	61.09072	-146.38410	64	1.5	0.00	23.09	76.91	Benzo[a]pyrene	2.5
1989	D33	2	61.09072	-146.38410	64	1.5	0.00	23.09	76.91	Benzo[e]pyrene	28.1
1989	D33	2	61.09072	-146.38410	64	1.5	0.00	23.09	76.91	Biphenyl	1
1989	D33	2	61.09072	-146.38410	64	1.5	0.00	23.09	76.91	Chrysene	2.5
1989	D33	2	61.09072	-146.38410	64	1.5	0.00	23.09	76.91	Dibenzo[a,h]anthracene	1
1989	D33	2	61.09072	-146.38410	64	1.5	0.00	23.09	76.91	Fluoranthene	17.5
1989	D33	2	61.09072	-146.38410	64	1.5	0.00	23.09	76.91	Fluorene	2.5
1989	D33	2	61.09072	-146.38410	64	1.5	0.00	23.09	76.91	Naphthalene	0
1989	D33	2	61.09072	-146.38410	64	1.5	0.00	23.09	76.91	Perylene	0.5
1989	D33	2	61.09072	-146.38410	64	1.5	0.00	23.09	76.91	Phenanthrene	27.3
1989	D33	2	61.09072	-146.38410	64	1.5	0.00	23.09	76.91	Pyrene	9.6
1989	D33	3	61.09072	-146.38410	64	1.5	0.00	23.09	76.91	1-Methylnaphthalene	4
1989	D33	3	61.09072	-146.38410	64	1.5	0.00	23.09	76.91	1-Methylphenanthrene	7.8
1989	D33	3	61.09072	-146.38410	64	1.5	0.00	23.09	76.91	2,6-Dimethylnaphthalene	1
1989	D33	3	61.09072	-146.38410	64	1.5	0.00	23.09	76.91	2-Methylnaphthalene	17.1
1989	D33	3	61.09072	-146.38410	64	1.5	0.00	23.09	76.91	Acenaphthene	1
1989	D33	3	61.09072	-146.38410	64	1.5	0.00	23.09	76.91	Anthracene	1
1989	D33	3	61.09072	-146.38410	64	1.5	0.00	23.09	76.91	Benz[a]anthracene	1
1989	D33	3	61.09072	-146.38410	64	1.5	0.00	23.09	76.91	Benzo[a]pyrene	1
1989	D33	3	61.09072	-146.38410	64	1.5	0.00	23.09	76.91	Benzo[e]pyrene	15.6
1989	D33	3	61.09072	-146.38410	64	1.5	0.00	23.09	76.91	Biphenyl	39.8
1989	D33	3	61.09072	-146.38410	64	1.5	0.00	23.09	76.91	Chrysene	6.2
1989	D33	3	61.09072	-146.38410	64	1.5	0.00	23.09	76.91	Dibenzo[a,h]anthracene	4
1989	D33	3	61.09072	-146.38410	64	1.5	0.00	23.09	76.91	Fluoranthene	12.3
1989	D33	3	61.09072	-146.38410	64	1.5	0.00	23.09	76.91	Fluorene	1
1989	D33	3	61.09072	-146.38410	64	1.5	0.00	23.09	76.91	Naphthalene	1
1989	D33	3	61.09072	-146.38410	64	1.5	0.00	23.09	76.91	Perylene	1
1989	D33	3	61.09072	-146.38410	64	1.5	0.00	23.09	76.91	Phenanthrene	41.8
1989	D33	3	61.09072	-146.38410	64	1.5	0.00	23.09	76.91	Pyrene	7
1989	D51	1	61.09004	-146.39176	83	1.2	0.00	18.58	81.42	1-Methylnaphthalene	66.5
1989	D51	1	61.09004	-146.39176	83	1.2	0.00	18.58	81.42	1-Methylphenanthrene	29.1
1989	D51	1	61.09004	-146.39176	83	1.2	0.00	18.58	81.42	2,6-Dimethylnaphthalene	0.5
1989	D51	1	61.09004	-146.39176	83	1.2	0.00	18.58	81.42	2-Methylnaphthalene	13.7
1989	D51	1	61.09004	-146.39176	83	1.2	0.00	18.58	81.42	Acenaphthene	0
1989	D51	1	61.09004	-146.39176	83	1.2	0.00	18.58	81.42	Anthracene	0
1989	D51	1	61.09004	-146.39176	83	1.2	0.00	18.58	81.42	Benz[a]anthracene	19.3
1989	D51	1	61.09004	-146.39176	83	1.2	0.00	18.58	81.42	Benzo[a]pyrene	23.4
1989	D51	1	61.09004	-146.39176	83	1.2	0.00	18.58	81.42	Benzo[e]pyrene	7.7
1989	D51	1	61.09004	-146.39176	83	1.2	0.00	18.58	81.42	Biphenyl	0
1989	D51	1	61.09004	-146.39176	83	1.2	0.00	18.58	81.42	Chrysene	7.6
1989	D51	1	61.09004	-146.39176	83	1.2	0.00	18.58	81.42	Dibenzo[a,h]anthracene	0.5
1989	D51	1	61.09004	-146.39176	83	1.2	0.00	18.58	81.42	Fluoranthene	0.5
1989	D51	1	61.09004	-146.39176	83	1.2	0.00	18.58	81.42	Fluorene	0
1989	D51	1	61.09004	-146.39176	83	1.2	0.00	18.58	81.42	Naphthalene	0
1989	D51	1	61.09004	-146.39176	83	1.2	0.00	18.58	81.42	Perylene	0
1989	D51	1	61.09004	-146.39176	83	1.2	0.00	18.58	81.42	Phenanthrene	14.6
1989	D51	1	61.09004	-146.39176	83	1.2	0.00	18.58	81.42	Pyrene	10.2
1989	D51	2	61.09004	-146.39176	83	1.3	0.00	18.58	81.42	1-Methylnaphthalene	2.5
1989	D51	2	61.09004	-146.39176	83	1.3	0.00	18.58	81.42	1-Methylphenanthrene	12.6
1989	D51	2	61.09004	-146.39176	83	1.3	0.00	18.58	81.42	2,6-Dimethylnaphthalene	13.7
1989	D51	2	61.09004	-146.39176	83	1.3	0.00	18.58	81.42	2-Methylnaphthalene	16.2
1989	D51	2	61.09004	-146.39176	83	1.3	0.00	18.58	81.42	Acenaphthene	2.5
1989	D51	2	61.09004	-146.39176	83	1.3	0.00	18.58	81.42	Anthracene	0.5
1989	D51	2	61.09004	-146.39176	83	1.3	0.00	18.58	81.42	Benz[a]anthracene	0
1989	D51	2	61.09004	-146.39176	83	1.3	0.00	18.58	81.42	Benzo[a]pyrene	0
1989	D51	2	61.09004	-146.39176	83	1.3	0.00	18.58	81.42	Benzo[e]pyrene	11.8
1989	D51	2	61.09004	-146.39176	83	1.3	0.00	18.58	81.42	Biphenyl	0.5
1989	D51	2	61.09004	-146.39176	83	1.3	0.00	18.58	81.42	Chrysene	2.5
1989	D51	2	61.09004	-146.39176	83	1.3	0.00	18.58	81.42	Dibenzo[a,h]anthracene	25.7
1989	D51	2	61.09004	-146.39176	83	1.3	0.00	18.58	81.42	Fluoranthene	37.5
1989	D51	2	61.09004	-146.39176	83	1.3	0.00	18.58	81.42	Fluorene	1
1989	D51	2	61.09004	-146.39176	83	1.3	0.00	18.58	81.42	Naphthalene	0.5
1989	D51	2	61.09004	-146.39176	83	1.3	0.00	18.58	81.42	Perylene	0.5
1989	D51	2	61.09004	-146.39176	83	1.3	0.00	18.58	81.42	Phenanthrene	5.6
1989	D51	2	61.09004	-146.39176	83	1.3	0.00	18.58	81.42	Pyrene	102
1989	D51	3	61.09004	-146.39176	83	1.2	0.00	18.58	81.42	1-Methylnaphthalene	9.3
1989	D51	3	61.09004	-146.39176	83	1.2	0.00	18.58	81.42	1-Methylphenanthrene	55
1989	D51	3	61.09004	-146.39176	83	1.2	0.00	18.58	81.42	2,6-Dimethylnaphthalene	12.7
1989	D51	3	61.09004	-146.39176	83	1.2	0.00	18.58	81.42	2-Methylnaphthalene	2.5
1989	D51	3	61.09004	-146.39176	83	1.2	0.00	18.58	81.42	Acenaphthene	1
1989	D51	3	61.09004	-146.39176	83	1.2	0.00	18.58	81.42	Anthracene	1
1989	D51	3	61.09004	-146.39176	83	1.2	0.00	18.58	81.42	Benz[a]anthracene	1
1989	D51	3	61.09004	-146.39176	83	1.2	0.00	18.58	81.42	Benzo[a]pyrene	1
1989	D51	3	61.09004	-146.39176	83	1.2	0.00	18.58	81.42	Benzo[e]pyrene	18.7
1989	D51	3	61.09004	-146.39176	83	1.2	0.00	18.58	81.42	Biphenyl	1
1989	D51	3	61.09004	-146.39176	83	1.2	0.00	18.58	81.42	Chrysene	61.8
1989	D51	3	61.09004	-146.39176	83	1.2	0.00	18.58	81.42	Dibenzo[a,h]anthracene	2.5
1989	D51	3	61.09004	-146.39176	83	1.2	0.00	18.58	81.42	Fluoranthene	26.1
1989	D51	3	61.09004	-146.39176	83	1.2	0.00	18.58	81.42	Fluorene	2.5
1989	D51	3	61.09004	-146.39176	83	1.2	0.00	18.58	81.42	Naphthalene	1
1989	D51	3	61.09004	-146.39176	83	1.2	0.00	18.58	81.42	Perylene	1
1989	D51	3	61.09004	-146.39176	83	1.2	0.00	18.58	81.42	Phenanthrene	2.5
1989	D51	3	61.09004	-146.39176	83	1.2	0.00	18.58	81.42	Pyrene	12.6
1989	D69	1	61.09000	-146.39628	80	0.9	0.70	36.57	62.73	1-Methylnaphthalene	22.5
1989	D69	1	61.09000	-146.39628	80	0.9	0.70	36.57	62.73	1-Methylphenanthrene	2.5
1989	D69	1	61.09000	-146.39628	80	0.9	0.70	36.57	62.73	2,6-Dimethylnaphthalene	17.8
1989	D69	1	61.09000	-146.39628	80	0.9	0.70	36.57	62.73	2-Methylnaphthalene	0.5
1989	D69	1	61.09000	-146.39628	80	0.9	0.70	36.57	62.73	Acenaphthene	0
1989	D69	1	61.09000	-146.39628	80	0.9	0.70	36.57	62.73	Anthracene	0
1989	D69	1	61.09000	-146.39628	80	0.9	0.70	36.57	62.73	Benz[a]anthracene	15.1
1989	D69	1	61.09000	-146.39628	80	0.9	0.70	36.57	62.73	Benzo[a]pyrene	0
1989	D69	1	61.09000	-146.39628	80	0.9	0.70	36.57	62.73	Benzo[e]pyrene	0.5
1989	D69	1	61.09000	-146.39628	80	0.9	0.70	36.57	62.73	Biphenyl	8.9
1989	D69	1	61.09000	-146.39628	80	0.9	0.70	36.57	62.73	Chrysene	19.3
1989	D69	1	61.09000	-146.39628	80	0.9	0.70	36.57	62.73	Dibenzo[a,h]anthracene	0.5
1989	D69	1	61.09000	-146.39628	80	0.9	0.70	36.57	62.73	Fluoranthene	12.9
1989	D69	1	61.09000	-146.39628	80	0.9	0.70	36.57	62.73	Fluorene	10.8
1989	D69	1	61.09000	-146.39628	80	0.9	0.70	36.57	62.73	Naphthalene	0
1989	D69	1	61.09000	-146.39628	80	0.9	0.70	36.57	62.73	Perylene	0
1989	D69	1	61.09000	-146.39628	80	0.9	0.70	36.57	62.73	Phenanthrene	0.5
1989	D69	1	61.09000	-146.39628	80	0.9	0.70	36.57	62.73	Pyrene	11.2
1989	D69	2	61.09000	-146.39628	80	0.9	0.70	36.57	62.73	1-Methylnaphthalene	2.5
1989	D69	2	61.09000	-146.39628	80	0.9	0.70	36.57	62.73	1-Methylphenanthrene	21.4
1989	D69	2	61.09000	-146.39628	80	0.9	0.70	36.57	62.73	2,6-Dimethylnaphthalene	0
1989	D69	2	61.09000	-146.39628	80	0.9	0.70	36.57	62.73	2-Methylnaphthalene	2.5
1989	D69	2	61.09000	-146.39628	80	0.9	0.70	36.57	62.73	Acenaphthene	0.5
1989	D69	2	61.09000	-146.39628	80	0.9	0.70	36.57	62.73	Anthracene	0.5
1989	D69	2	61.09000	-146.39628	80	0.9	0.70	36.57	62.73	Benz[a]anthracene	1
1989	D69	2	61.09000	-146.39628	80	0.9	0.70	36.57	62.73	Benzo[a]pyrene	0.5
1989	D69	2	61.09000	-146.39628	80	0.9	0.70	36.57	62.73	Benzo[e]pyrene	9
1989	D69	2	61.09000	-146.39628	80	0.9	0.70	36.57	62.73	Biphenyl	1
1989	D69	2	61.09000	-146.39628	80	0.9	0.70	36.57	62.73	Chrysene	17.9
1989	D69	2	61.09000	-146.39628	80	0.9	0.70	36.57	62.73	Dibenzo[a,h]anthracene	1
1989	D69	2	61.09000	-146.39628	80	0.9	0.70	36.57	62.73	Fluoranthene	21.8
1989	D69	2	61.09000	-146.39628	80	0.9	0.70	36.57	62.73	Fluorene	0
1989	D69	2	61.09000	-146.39628	80	0.9	0.70	36.57	62.73	Naphthalene	0.5
1989	D69	2	61.09000	-146.39628	80	0.9	0.70	36.57	62.73	Perylene	0.5
1989	D69	2	61.09000	-146.39628	80	0.9	0.70	36.57	62.73	Phenanthrene	18.2
1989	D69	2	61.09000	-146.39628	80	0.9	0.70	36.57	62.73	Pyrene	16
1989	D69	3	61.09000	-146.39628	80	0.9	0.70	36.57	62.73	1-Methylnaphthalene	0.5
1989	D69	3	61.09000	-146.39628	80	0.9	0.70	36.57	62.73	1-Methylphenanthrene	12.4
1989	D69	3	61.09000	-146.39628	80	0.9	0.70	36.57	62.73	2,6-Dimethylnaphthalene	1
1989	D69	3	61.09000	-146.39628	80	0.9	0.70	36.57	62.73	2-Methylnaphthalene	15.8
1989	D69	3	61.09000	-146.39628	80	0.9	0.70	36.57	62.73	Acenaphthene	1
1989	D69	3	61.09000	-146.39628	80	0.9	0.70	36.57	62.73	Anthracene	1
1989	D69	3	61.09000	-146.39628	80	0.9	0.70	36.57	62.73	Benz[a]anthracene	4
1989	D69	3	61.09000	-146.39628	80	0.9	0.70	36.57	62.73	Benzo[a]pyrene	1
1989	D69	3	61.09000	-146.39628	80	0.9	0.70	36.57	62.73	Benzo[e]pyrene	22.5
1989	D69	3	61.09000	-146.39628	80	0.9	0.70	36.57	62.73	Biphenyl	4
1989	D69	3	61.09000	-146.39628	80	0.9	0.70	36.57	62.73	Chrysene	2.5
1989	D69	3	61.09000	-146.39628	80	0.9	0.70	36.57	62.73	Dibenzo[a,h]anthracene	4
1989	D69	3	61.09000	-146.39628	80	0.9	0.70	36.57	62.73	Fluoranthene	12.7
1989	D69	3	61.09000	-146.39628	80	0.9	0.70	36.57	62.73	Fluorene	1
1989	D69	3	61.09000	-146.39628	80	0.9	0.70	36.57	62.73	Naphthalene	1
1989	D69	3	61.09000	-146.39628	80	0.9	0.70	36.57	62.73	Perylene	1
1989	D69	3	61.09000	-146.39628	80	0.9	0.70	36.57	62.73	Phenanthrene	26.4
1989	D69	3	61.09000	-146.39628	80	0.9	0.70	36.57	62.73	Pyrene	45.1
1989	D73	1	61.09412	-146.39005	220	0.9	0.00	5.64	94.36	1-Methylnaphthalene	1
1989	D73	1	61.09412	-146.39005	220	0.9	0.00	5.64	94.36	1-Methylphenanthrene	2.5
1989	D73	1	61.09412	-146.39005	220	0.9	0.00	5.64	94.36	2,6-Dimethylnaphthalene	0
1989	D73	1	61.09412	-146.39005	220	0.9	0.00	5.64	94.36	2-Methylnaphthalene	0
1989	D73	1	61.09412	-146.39005	220	0.9	0.00	5.64	94.36	Acenaphthene	0
1989	D73	1	61.09412	-146.39005	220	0.9	0.00	5.64	94.36	Anthracene	11
1989	D73	1	61.09412	-146.39005	220	0.9	0.00	5.64	94.36	Benz[a]anthracene	0
1989	D73	1	61.09412	-146.39005	220	0.9	0.00	5.64	94.36	Benzo[a]pyrene	0
1989	D73	1	61.09412	-146.39005	220	0.9	0.00	5.64	94.36	Benzo[e]pyrene	0
1989	D73	1	61.09412	-146.39005	220	0.9	0.00	5.64	94.36	Biphenyl	0
1989	D73	1	61.09412	-146.39005	220	0.9	0.00	5.64	94.36	Chrysene	0
1989	D73	1	61.09412	-146.39005	220	0.9	0.00	5.64	94.36	Dibenzo[a,h]anthracene	63.6
1989	D73	1	61.09412	-146.39005	220	0.9	0.00	5.64	94.36	Fluoranthene	0.5
1989	D73	1	61.09412	-146.39005	220	0.9	0.00	5.64	94.36	Fluorene	0
1989	D73	1	61.09412	-146.39005	220	0.9	0.00	5.64	94.36	Naphthalene	18.7
1989	D73	1	61.09412	-146.39005	220	0.9	0.00	5.64	94.36	Perylene	0
1989	D73	1	61.09412	-146.39005	220	0.9	0.00	5.64	94.36	Phenanthrene	0.5
1989	D73	1	61.09412	-146.39005	220	0.9	0.00	5.64	94.36	Pyrene	19.2
1989	D73	2	61.09412	-146.39005	220	0.9	0.00	5.64	94.36	1-Methylnaphthalene	2.5
1989	D73	2	61.09412	-146.39005	220	0.9	0.00	5.64	94.36	1-Methylphenanthrene	60.4
1989	D73	2	61.09412	-146.39005	220	0.9	0.00	5.64	94.36	2,6-Dimethylnaphthalene	1
1989	D73	2	61.09412	-146.39005	220	0.9	0.00	5.64	94.36	2-Methylnaphthalene	1
1989	D73	2	61.09412	-146.39005	220	0.9	0.00	5.64	94.36	Acenaphthene	0.5
1989	D73	2	61.09412	-146.39005	220	0.9	0.00	5.64	94.36	Anthracene	0
1989	D73	2	61.09412	-146.39005	220	0.9	0.00	5.64	94.36	Benz[a]anthracene	0.5
1989	D73	2	61.09412	-146.39005	220	0.9	0.00	5.64	94.36	Benzo[a]pyrene	0.5
1989	D73	2	61.09412	-146.39005	220	0.9	0.00	5.64	94.36	Benzo[e]pyrene	1
1989	D73	2	61.09412	-146.39005	220	0.9	0.00	5.64	94.36	Biphenyl	2.5
1989	D73	2	61.09412	-146.39005	220	0.9	0.00	5.64	94.36	Chrysene	0.5
1989	D73	2	61.09412	-146.39005	220	0.9	0.00	5.64	94.36	Dibenzo[a,h]anthracene	1
1989	D73	2	61.09412	-146.39005	220	0.9	0.00	5.64	94.36	Fluoranthene	1
1989	D73	2	61.09412	-146.39005	220	0.9	0.00	5.64	94.36	Fluorene	0.5
1989	D73	2	61.09412	-146.39005	220	0.9	0.00	5.64	94.36	Naphthalene	0
1989	D73	2	61.09412	-146.39005	220	0.9	0.00	5.64	94.36	Perylene	2.5
1989	D73	2	61.09412	-146.39005	220	0.9	0.00	5.64	94.36	Phenanthrene	7.7
1989	D73	2	61.09412	-146.39005	220	0.9	0.00	5.64	94.36	Pyrene	43
1989	D73	3	61.09412	-146.39005	220	0.9	0.00	5.64	94.36	1-Methylnaphthalene	4
1989	D73	3	61.09412	-146.39005	220	0.9	0.00	5.64	94.36	1-Methylphenanthrene	28.9
1989	D73	3	61.09412	-146.39005	220	0.9	0.00	5.64	94.36	2,6-Dimethylnaphthalene	4
1989	D73	3	61.09412	-146.39005	220	0.9	0.00	5.64	94.36	2-Methylnaphthalene	12.8
1989	D73	3	61.09412	-146.39005	220	0.9	0.00	5.64	94.36	Acenaphthene	1
1989	D73	3	61.09412	-146.39005	220	0.9	0.00	5.64	94.36	Anthracene	1
1989	D73	3	61.09412	-146.39005	220	0.9	0.00	5.64	94.36	Benz[a]anthracene	1
1989	D73	3	61.09412	-146.39005	220	0.9	0.00	5.64	94.36	Benzo[a]pyrene	1
1989	D73	3	61.09412	-146.39005	220	0.9	0.00	5.64	94.36	Benzo[e]pyrene	2.5
1989	D73	3	61.09412	-146.39005	220	0.9	0.00	5.64	94.36	Biphenyl	1
1989	D73	3	61.09412	-146.39005	220	0.9	0.00	5.64	94.36	Chrysene	1
1989	D73	3	61.09412	-146.39005	220	0.9	0.00	5.64	94.36	Dibenzo[a,h]anthracene	4
1989	D73	3	61.09412	-146.39005	220	0.9	0.00	5.64	94.36	Fluoranthene	4
1989	D73	3	61.09412	-146.39005	220	0.9	0.00	5.64	94.36	Fluorene	1
1989	D73	3	61.09412	-146.39005	220	0.9	0.00	5.64	94.36	Naphthalene	1
1989	D73	3	61.09412	-146.39005	220	0.9	0.00	5.64	94.36	Perylene	1
1989	D73	3	61.09412	-146.39005	220	0.9	0.00	5.64	94.36	Phenanthrene	29.9
1989	D73	3	61.09412	-146.39005	220	0.9	0.00	5.64	94.36	Pyrene	0.5
1989	D77	1	61.09585	-146.37826	237	0.7	0.00	3.77	96.23	1-Methylnaphthalene	1
1989	D77	1	61.09585	-146.37826	237	0.7	0.00	3.77	96.23	1-Methylphenanthrene	6
1989	D77	1	61.09585	-146.37826	237	0.7	0.00	3.77	96.23	2,6-Dimethylnaphthalene	0
1989	D77	1	61.09585	-146.37826	237	0.7	0.00	3.77	96.23	2-Methylnaphthalene	0.5
1989	D77	1	61.09585	-146.37826	237	0.7	0.00	3.77	96.23	Acenaphthene	0
1989	D77	1	61.09585	-146.37826	237	0.7	0.00	3.77	96.23	Anthracene	7.3
1989	D77	1	61.09585	-146.37826	237	0.7	0.00	3.77	96.23	Benz[a]anthracene	0
1989	D77	1	61.09585	-146.37826	237	0.7	0.00	3.77	96.23	Benzo[a]pyrene	0
1989	D77	1	61.09585	-146.37826	237	0.7	0.00	3.77	96.23	Benzo[e]pyrene	0
1989	D77	1	61.09585	-146.37826	237	0.7	0.00	3.77	96.23	Biphenyl	0
1989	D77	1	61.09585	-146.37826	237	0.7	0.00	3.77	96.23	Chrysene	2.5
1989	D77	1	61.09585	-146.37826	237	0.7	0.00	3.77	96.23	Dibenzo[a,h]anthracene	41.2
1989	D77	1	61.09585	-146.37826	237	0.7	0.00	3.77	96.23	Fluoranthene	18.8
1989	D77	1	61.09585	-146.37826	237	0.7	0.00	3.77	96.23	Fluorene	0
1989	D77	1	61.09585	-146.37826	237	0.7	0.00	3.77	96.23	Naphthalene	2.5
1989	D77	1	61.09585	-146.37826	237	0.7	0.00	3.77	96.23	Perylene	0
1989	D77	1	61.09585	-146.37826	237	0.7	0.00	3.77	96.23	Phenanthrene	2.5
1989	D77	1	61.09585	-146.37826	237	0.7	0.00	3.77	96.23	Pyrene	0
1989	D77	2	61.09585	-146.37826	237	0.7	0.00	3.77	96.23	1-Methylnaphthalene	2.5
1989	D77	2	61.09585	-146.37826	237	0.7	0.00	3.77	96.23	1-Methylphenanthrene	56.2
1989	D77	2	61.09585	-146.37826	237	0.7	0.00	3.77	96.23	2,6-Dimethylnaphthalene	0.5
1989	D77	2	61.09585	-146.37826	237	0.7	0.00	3.77	96.23	2-Methylnaphthalene	18.5
1989	D77	2	61.09585	-146.37826	237	0.7	0.00	3.77	96.23	Acenaphthene	0.5
1989	D77	2	61.09585	-146.37826	237	0.7	0.00	3.77	96.23	Anthracene	11.6
1989	D77	2	61.09585	-146.37826	237	0.7	0.00	3.77	96.23	Benz[a]anthracene	11.9
1989	D77	2	61.09585	-146.37826	237	0.7	0.00	3.77	96.23	Benzo[a]pyrene	0.5
1989	D77	2	61.09585	-146.37826	237	0.7	0.00	3.77	96.23	Benzo[e]pyrene	0.5
1989	D77	2	61.09585	-146.37826	237	0.7	0.00	3.77	96.23	Biphenyl	0.5
1989	D77	2	61.09585	-146.37826	237	0.7	0.00	3.77	96.23	Chrysene	0
1989	D77	2	61.09585	-146.37826	237	0.7	0.00	3.77	96.23	Dibenzo[a,h]anthracene	40.9
1989	D77	2	61.09585	-146.37826	237	0.7	0.00	3.77	96.23	Fluoranthene	0
1989	D77	2	61.09585	-146.37826	237	0.7	0.00	3.77	96.23	Fluorene	0.5
1989	D77	2	61.09585	-146.37826	237	0.7	0.00	3.77	96.23	Naphthalene	0
1989	D77	2	61.09585	-146.37826	237	0.7	0.00	3.77	96.23	Perylene	0.5
1989	D77	2	61.09585	-146.37826	237	0.7	0.00	3.77	96.23	Phenanthrene	52.8
1989	D77	2	61.09585	-146.37826	237	0.7	0.00	3.77	96.23	Pyrene	0.5
1989	D77	3	61.09585	-146.37826	237	0.7	0.00	3.77	96.23	1-Methylnaphthalene	4
1989	D77	3	61.09585	-146.37826	237	0.7	0.00	3.77	96.23	1-Methylphenanthrene	2.5
1989	D77	3	61.09585	-146.37826	237	0.7	0.00	3.77	96.23	2,6-Dimethylnaphthalene	1
1989	D77	3	61.09585	-146.37826	237	0.7	0.00	3.77	96.23	2-Methylnaphthalene	7.5
1989	D77	3	61.09585	-146.37826	237	0.7	0.00	3.77	96.23	Acenaphthene	1
1989	D77	3	61.09585	-146.37826	237	0.7	0.00	3.77	96.23	Anthracene	8.2
1989	D77	3	61.09585	-146.37826	237	0.7	0.00	3.77	96.23	Benz[a]anthracene	1
1989	D77	3	61.09585	-146.37826	237	0.7	0.00	3.77	96.23	Benzo[a]pyrene	1
1989	D77	3	61.09585	-146.37826	237	0.7	0.00	3.77	96.23	Benzo[e]pyrene	1
1989	D77	3	61.09585	-146.37826	237	0.7	0.00	3.77	96.23	Biphenyl	1
1989	D77	3	61.09585	-146.37826	237	0.7	0.00	3.77	96.23	Chrysene	1
1989	D77	3	61.09585	-146.37826	237	0.7	0.00	3.77	96.23	Dibenzo[a,h]anthracene	36.9
1989	D77	3	61.09585	-146.37826	237	0.7	0.00	3.77	96.23	Fluoranthene	1
1989	D77	3	61.09585	-146.37826	237	0.7	0.00	3.77	96.23	Fluorene	1
1989	D77	3	61.09585	-146.37826	237	0.7	0.00	3.77	96.23	Naphthalene	1
1989	D77	3	61.09585	-146.37826	237	0.7	0.00	3.77	96.23	Perylene	1
1989	D77	3	61.09585	-146.37826	237	0.7	0.00	3.77	96.23	Phenanthrene	36.5
1989	D77	3	61.09585	-146.37826	237	0.7	0.00	3.77	96.23	Pyrene	1
1990	11	1	61.10531	-146.33536	224	0.42	0.00	0.04	99.96	1-Methylnaphthalene	0
1990	11	1	61.10531	-146.33536	224	0.42	0.00	0.04	99.96	1-Methylphenanthrene	10.6
1990	11	1	61.10531	-146.33536	224	0.42	0.00	0.04	99.96	2,6-Dimethylnaphthalene	0
1990	11	1	61.10531	-146.33536	224	0.42	0.00	0.04	99.96	2-Methylnaphthalene	0
1990	11	1	61.10531	-146.33536	224	0.42	0.00	0.04	99.96	Acenaphthene	0
1990	11	1	61.10531	-146.33536	224	0.42	0.00	0.04	99.96	Anthracene	0
1990	11	1	61.10531	-146.33536	224	0.42	0.00	0.04	99.96	Benz[a]anthracene	0
1990	11	1	61.10531	-146.33536	224	0.42	0.00	0.04	99.96	Benzo[a]pyrene	18.2
1990	11	1	61.10531	-146.33536	224	0.42	0.00	0.04	99.96	Benzo[e]pyrene	0
1990	11	1	61.10531	-146.33536	224	0.42	0.00	0.04	99.96	Biphenyl	0
1990	11	1	61.10531	-146.33536	224	0.42	0.00	0.04	99.96	Chrysene	0
1990	11	1	61.10531	-146.33536	224	0.42	0.00	0.04	99.96	Dibenzo[a,h]anthracene	0
1990	11	1	61.10531	-146.33536	224	0.42	0.00	0.04	99.96	Fluoranthene	0
1990	11	1	61.10531	-146.33536	224	0.42	0.00	0.04	99.96	Fluorene	0
1990	11	1	61.10531	-146.33536	224	0.42	0.00	0.04	99.96	Naphthalene	0
1990	11	1	61.10531	-146.33536	224	0.42	0.00	0.04	99.96	Perylene	0.5
1990	11	1	61.10531	-146.33536	224	0.42	0.00	0.04	99.96	Phenanthrene	19.6
1990	11	1	61.10531	-146.33536	224	0.42	0.00	0.04	99.96	Pyrene	0
1990	11	2	61.10531	-146.33536	224	0.41	0.00	0.04	99.96	1-Methylnaphthalene	0.5
1990	11	2	61.10531	-146.33536	224	0.41	0.00	0.04	99.96	1-Methylphenanthrene	50.8
1990	11	2	61.10531	-146.33536	224	0.41	0.00	0.04	99.96	2,6-Dimethylnaphthalene	2.5
1990	11	2	61.10531	-146.33536	224	0.41	0.00	0.04	99.96	2-Methylnaphthalene	0.5
1990	11	2	61.10531	-146.33536	224	0.41	0.00	0.04	99.96	Acenaphthene	1
1990	11	2	61.10531	-146.33536	224	0.41	0.00	0.04	99.96	Anthracene	1
1990	11	2	61.10531	-146.33536	224	0.41	0.00	0.04	99.96	Benz[a]anthracene	0.5
1990	11	2	61.10531	-146.33536	224	0.41	0.00	0.04	99.96	Benzo[a]pyrene	1
1990	11	2	61.10531	-146.33536	224	0.41	0.00	0.04	99.96	Benzo[e]pyrene	2.5
1990	11	2	61.10531	-146.33536	224	0.41	0.00	0.04	99.96	Biphenyl	0.5
1990	11	2	61.10531	-146.33536	224	0.41	0.00	0.04	99.96	Chrysene	0.5
1990	11	2	61.10531	-146.33536	224	0.41	0.00	0.04	99.96	Dibenzo[a,h]anthracene	0.5
1990	11	2	61.10531	-146.33536	224	0.41	0.00	0.04	99.96	Fluoranthene	0.5
1990	11	2	61.10531	-146.33536	224	0.41	0.00	0.04	99.96	Fluorene	1
1990	11	2	61.10531	-146.33536	224	0.41	0.00	0.04	99.96	Naphthalene	1
1990	11	2	61.10531	-146.33536	224	0.41	0.00	0.04	99.96	Perylene	1
1990	11	2	61.10531	-146.33536	224	0.41	0.00	0.04	99.96	Phenanthrene	23.6
1990	11	2	61.10531	-146.33536	224	0.41	0.00	0.04	99.96	Pyrene	1
1990	11	3	61.10531	-146.33536	224	0.39	0.00	0.04	99.96	1-Methylnaphthalene	1
1990	11	3	61.10531	-146.33536	224	0.39	0.00	0.04	99.96	1-Methylphenanthrene	21.2
1990	11	3	61.10531	-146.33536	224	0.39	0.00	0.04	99.96	2,6-Dimethylnaphthalene	1
1990	11	3	61.10531	-146.33536	224	0.39	0.00	0.04	99.96	2-Methylnaphthalene	1
1990	11	3	61.10531	-146.33536	224	0.39	0.00	0.04	99.96	Acenaphthene	2.5
1990	11	3	61.10531	-146.33536	224	0.39	0.00	0.04	99.96	Anthracene	2.5
1990	11	3	61.10531	-146.33536	224	0.39	0.00	0.04	99.96	Benz[a]anthracene	1
1990	11	3	61.10531	-146.33536	224	0.39	0.00	0.04	99.96	Benzo[a]pyrene	4
1990	11	3	61.10531	-146.33536	224	0.39	0.00	0.04	99.96	Benzo[e]pyrene	1
1990	11	3	61.10531	-146.33536	224	0.39	0.00	0.04	99.96	Biphenyl	1
1990	11	3	61.10531	-146.33536	224	0.39	0.00	0.04	99.96	Chrysene	1
1990	11	3	61.10531	-146.33536	224	0.39	0.00	0.04	99.96	Dibenzo[a,h]anthracene	1
1990	11	3	61.10531	-146.33536	224	0.39	0.00	0.04	99.96	Fluoranthene	1
1990	11	3	61.10531	-146.33536	224	0.39	0.00	0.04	99.96	Fluorene	10.6
1990	11	3	61.10531	-146.33536	224	0.39	0.00	0.04	99.96	Naphthalene	2.5
1990	11	3	61.10531	-146.33536	224	0.39	0.00	0.04	99.96	Perylene	4
1990	11	3	61.10531	-146.33536	224	0.39	0.00	0.04	99.96	Phenanthrene	20.5
1990	11	3	61.10531	-146.33536	224	0.39	0.00	0.04	99.96	Pyrene	9.3
1990	16	1	61.09781	-146.36536	233	0.41	0.00	0.12	99.88	1-Methylnaphthalene	1
1990	16	1	61.09781	-146.36536	233	0.41	0.00	0.12	99.88	1-Methylphenanthrene	11.3
1990	16	1	61.09781	-146.36536	233	0.41	0.00	0.12	99.88	2,6-Dimethylnaphthalene	1
1990	16	1	61.09781	-146.36536	233	0.41	0.00	0.12	99.88	2-Methylnaphthalene	1
1990	16	1	61.09781	-146.36536	233	0.41	0.00	0.12	99.88	Acenaphthene	0
1990	16	1	61.09781	-146.36536	233	0.41	0.00	0.12	99.88	Anthracene	0
1990	16	1	61.09781	-146.36536	233	0.41	0.00	0.12	99.88	Benz[a]anthracene	0
1990	16	1	61.09781	-146.36536	233	0.41	0.00	0.12	99.88	Benzo[a]pyrene	0
1990	16	1	61.09781	-146.36536	233	0.41	0.00	0.12	99.88	Benzo[e]pyrene	0
1990	16	1	61.09781	-146.36536	233	0.41	0.00	0.12	99.88	Biphenyl	1
1990	16	1	61.09781	-146.36536	233	0.41	0.00	0.12	99.88	Chrysene	0
1990	16	1	61.09781	-146.36536	233	0.41	0.00	0.12	99.88	Dibenzo[a,h]anthracene	0
1990	16	1	61.09781	-146.36536	233	0.41	0.00	0.12	99.88	Fluoranthene	0
1990	16	1	61.09781	-146.36536	233	0.41	0.00	0.12	99.88	Fluorene	2.5
1990	16	1	61.09781	-146.36536	233	0.41	0.00	0.12	99.88	Naphthalene	0
1990	16	1	61.09781	-146.36536	233	0.41	0.00	0.12	99.88	Perylene	0
1990	16	1	61.09781	-146.36536	233	0.41	0.00	0.12	99.88	Phenanthrene	7.3
1990	16	1	61.09781	-146.36536	233	0.41	0.00	0.12	99.88	Pyrene	1
1990	16	2	61.09781	-146.36536	233	0.42	0.00	0.12	99.88	1-Methylnaphthalene	2.5
1990	16	2	61.09781	-146.36536	233	0.42	0.00	0.12	99.88	1-Methylphenanthrene	12.5
1990	16	2	61.09781	-146.36536	233	0.42	0.00	0.12	99.88	2,6-Dimethylnaphthalene	2.5
1990	16	2	61.09781	-146.36536	233	0.42	0.00	0.12	99.88	2-Methylnaphthalene	0.5
1990	16	2	61.09781	-146.36536	233	0.42	0.00	0.12	99.88	Acenaphthene	0.5
1990	16	2	61.09781	-146.36536	233	0.42	0.00	0.12	99.88	Anthracene	0.5
1990	16	2	61.09781	-146.36536	233	0.42	0.00	0.12	99.88	Benz[a]anthracene	0.5
1990	16	2	61.09781	-146.36536	233	0.42	0.00	0.12	99.88	Benzo[a]pyrene	0.5
1990	16	2	61.09781	-146.36536	233	0.42	0.00	0.12	99.88	Benzo[e]pyrene	0.5
1990	16	2	61.09781	-146.36536	233	0.42	0.00	0.12	99.88	Biphenyl	2.5
1990	16	2	61.09781	-146.36536	233	0.42	0.00	0.12	99.88	Chrysene	0.5
1990	16	2	61.09781	-146.36536	233	0.42	0.00	0.12	99.88	Dibenzo[a,h]anthracene	0.5
1990	16	2	61.09781	-146.36536	233	0.42	0.00	0.12	99.88	Fluoranthene	0.5
1990	16	2	61.09781	-146.36536	233	0.42	0.00	0.12	99.88	Fluorene	0
1990	16	2	61.09781	-146.36536	233	0.42	0.00	0.12	99.88	Naphthalene	0.5
1990	16	2	61.09781	-146.36536	233	0.42	0.00	0.12	99.88	Perylene	0.5
1990	16	2	61.09781	-146.36536	233	0.42	0.00	0.12	99.88	Phenanthrene	2.5
1990	16	2	61.09781	-146.36536	233	0.42	0.00	0.12	99.88	Pyrene	0.5
1990	16	3	61.09781	-146.36536	233	0.42	0.00	0.12	99.88	1-Methylnaphthalene	4
1990	16	3	61.09781	-146.36536	233	0.42	0.00	0.12	99.88	1-Methylphenanthrene	52
1990	16	3	61.09781	-146.36536	233	0.42	0.00	0.12	99.88	2,6-Dimethylnaphthalene	4
1990	16	3	61.09781	-146.36536	233	0.42	0.00	0.12	99.88	2-Methylnaphthalene	4
1990	16	3	61.09781	-146.36536	233	0.42	0.00	0.12	99.88	Acenaphthene	1
1990	16	3	61.09781	-146.36536	233	0.42	0.00	0.12	99.88	Anthracene	1
1990	16	3	61.09781	-146.36536	233	0.42	0.00	0.12	99.88	Benz[a]anthracene	1
1990	16	3	61.09781	-146.36536	233	0.42	0.00	0.12	99.88	Benzo[a]pyrene	1
1990	16	3	61.09781	-146.36536	233	0.42	0.00	0.12	99.88	Benzo[e]pyrene	1
1990	16	3	61.09781	-146.36536	233	0.42	0.00	0.12	99.88	Biphenyl	4
1990	16	3	61.09781	-146.36536	233	0.42	0.00	0.12	99.88	Chrysene	1
1990	16	3	61.09781	-146.36536	233	0.42	0.00	0.12	99.88	Dibenzo[a,h]anthracene	1
1990	16	3	61.09781	-146.36536	233	0.42	0.00	0.12	99.88	Fluoranthene	1
1990	16	3	61.09781	-146.36536	233	0.42	0.00	0.12	99.88	Fluorene	1
1990	16	3	61.09781	-146.36536	233	0.42	0.00	0.12	99.88	Naphthalene	1
1990	16	3	61.09781	-146.36536	233	0.42	0.00	0.12	99.88	Perylene	1
1990	16	3	61.09781	-146.36536	233	0.42	0.00	0.12	99.88	Phenanthrene	25.1
1990	16	3	61.09781	-146.36536	233	0.42	0.00	0.12	99.88	Pyrene	4
1990	40	1	61.10531	-146.48036	242	0.55	0.00	0.07	99.93	1-Methylnaphthalene	6.2
1990	40	1	61.10531	-146.48036	242	0.55	0.00	0.07	99.93	1-Methylphenanthrene	121.1
1990	40	1	61.10531	-146.48036	242	0.55	0.00	0.07	99.93	2,6-Dimethylnaphthalene	0
1990	40	1	61.10531	-146.48036	242	0.55	0.00	0.07	99.93	2-Methylnaphthalene	1
1990	40	1	61.10531	-146.48036	242	0.55	0.00	0.07	99.93	Acenaphthene	12.6
1990	40	1	61.10531	-146.48036	242	0.55	0.00	0.07	99.93	Anthracene	0
1990	40	1	61.10531	-146.48036	242	0.55	0.00	0.07	99.93	Benz[a]anthracene	0
1990	40	1	61.10531	-146.48036	242	0.55	0.00	0.07	99.93	Benzo[a]pyrene	0.5
1990	40	1	61.10531	-146.48036	242	0.55	0.00	0.07	99.93	Benzo[e]pyrene	20.9
1990	40	1	61.10531	-146.48036	242	0.55	0.00	0.07	99.93	Biphenyl	0
1990	40	1	61.10531	-146.48036	242	0.55	0.00	0.07	99.93	Chrysene	0
1990	40	1	61.10531	-146.48036	242	0.55	0.00	0.07	99.93	Dibenzo[a,h]anthracene	374
1990	40	1	61.10531	-146.48036	242	0.55	0.00	0.07	99.93	Fluoranthene	7
1990	40	1	61.10531	-146.48036	242	0.55	0.00	0.07	99.93	Fluorene	10.4
1990	40	1	61.10531	-146.48036	242	0.55	0.00	0.07	99.93	Naphthalene	0
1990	40	1	61.10531	-146.48036	242	0.55	0.00	0.07	99.93	Perylene	0.5
1990	40	1	61.10531	-146.48036	242	0.55	0.00	0.07	99.93	Phenanthrene	38.7
1990	40	1	61.10531	-146.48036	242	0.55	0.00	0.07	99.93	Pyrene	11.4
1990	40	2	61.10531	-146.48036	242	0.63	0.00	0.07	99.93	1-Methylnaphthalene	1
1990	40	2	61.10531	-146.48036	242	0.63	0.00	0.07	99.93	1-Methylphenanthrene	71.3
1990	40	2	61.10531	-146.48036	242	0.63	0.00	0.07	99.93	2,6-Dimethylnaphthalene	0.5
1990	40	2	61.10531	-146.48036	242	0.63	0.00	0.07	99.93	2-Methylnaphthalene	4
1990	40	2	61.10531	-146.48036	242	0.63	0.00	0.07	99.93	Acenaphthene	0
1990	40	2	61.10531	-146.48036	242	0.63	0.00	0.07	99.93	Anthracene	0.5
1990	40	2	61.10531	-146.48036	242	0.63	0.00	0.07	99.93	Benz[a]anthracene	0.5
1990	40	2	61.10531	-146.48036	242	0.63	0.00	0.07	99.93	Benzo[a]pyrene	1
1990	40	2	61.10531	-146.48036	242	0.63	0.00	0.07	99.93	Benzo[e]pyrene	0.5
1990	40	2	61.10531	-146.48036	242	0.63	0.00	0.07	99.93	Biphenyl	0.5
1990	40	2	61.10531	-146.48036	242	0.63	0.00	0.07	99.93	Chrysene	0.5
1990	40	2	61.10531	-146.48036	242	0.63	0.00	0.07	99.93	Dibenzo[a,h]anthracene	1
1990	40	2	61.10531	-146.48036	242	0.63	0.00	0.07	99.93	Fluoranthene	2.5
1990	40	2	61.10531	-146.48036	242	0.63	0.00	0.07	99.93	Fluorene	1
1990	40	2	61.10531	-146.48036	242	0.63	0.00	0.07	99.93	Naphthalene	0.5
1990	40	2	61.10531	-146.48036	242	0.63	0.00	0.07	99.93	Perylene	1
1990	40	2	61.10531	-146.48036	242	0.63	0.00	0.07	99.93	Phenanthrene	43
1990	40	2	61.10531	-146.48036	242	0.63	0.00	0.07	99.93	Pyrene	15
1990	40	3	61.10531	-146.48036	242	0.58	0.00	0.07	99.93	1-Methylnaphthalene	4
1990	40	3	61.10531	-146.48036	242	0.58	0.00	0.07	99.93	1-Methylphenanthrene	132.2
1990	40	3	61.10531	-146.48036	242	0.58	0.00	0.07	99.93	2,6-Dimethylnaphthalene	1
1990	40	3	61.10531	-146.48036	242	0.58	0.00	0.07	99.93	2-Methylnaphthalene	0.5
1990	40	3	61.10531	-146.48036	242	0.58	0.00	0.07	99.93	Acenaphthene	1
1990	40	3	61.10531	-146.48036	242	0.58	0.00	0.07	99.93	Anthracene	1
1990	40	3	61.10531	-146.48036	242	0.58	0.00	0.07	99.93	Benz[a]anthracene	1
1990	40	3	61.10531	-146.48036	242	0.58	0.00	0.07	99.93	Benzo[a]pyrene	4
1990	40	3	61.10531	-146.48036	242	0.58	0.00	0.07	99.93	Benzo[e]pyrene	21.1
1990	40	3	61.10531	-146.48036	242	0.58	0.00	0.07	99.93	Biphenyl	1
1990	40	3	61.10531	-146.48036	242	0.58	0.00	0.07	99.93	Chrysene	1
1990	40	3	61.10531	-146.48036	242	0.58	0.00	0.07	99.93	Dibenzo[a,h]anthracene	4
1990	40	3	61.10531	-146.48036	242	0.58	0.00	0.07	99.93	Fluoranthene	23
1990	40	3	61.10531	-146.48036	242	0.58	0.00	0.07	99.93	Fluorene	1
1990	40	3	61.10531	-146.48036	242	0.58	0.00	0.07	99.93	Naphthalene	1
1990	40	3	61.10531	-146.48036	242	0.58	0.00	0.07	99.93	Perylene	4
1990	40	3	61.10531	-146.48036	242	0.58	0.00	0.07	99.93	Phenanthrene	95
1990	40	3	61.10531	-146.48036	242	0.58	0.00	0.07	99.93	Pyrene	38.3
1990	50	1	61.10531	-146.59703	247	0.64	0.00	0.21	99.79	1-Methylnaphthalene	0.5
1990	50	1	61.10531	-146.59703	247	0.64	0.00	0.21	99.79	1-Methylphenanthrene	142.7
1990	50	1	61.10531	-146.59703	247	0.64	0.00	0.21	99.79	2,6-Dimethylnaphthalene	6.2
1990	50	1	61.10531	-146.59703	247	0.64	0.00	0.21	99.79	2-Methylnaphthalene	0.5
1990	50	1	61.10531	-146.59703	247	0.64	0.00	0.21	99.79	Acenaphthene	0
1990	50	1	61.10531	-146.59703	247	0.64	0.00	0.21	99.79	Anthracene	5.3
1990	50	1	61.10531	-146.59703	247	0.64	0.00	0.21	99.79	Benz[a]anthracene	0
1990	50	1	61.10531	-146.59703	247	0.64	0.00	0.21	99.79	Benzo[a]pyrene	0
1990	50	1	61.10531	-146.59703	247	0.64	0.00	0.21	99.79	Benzo[e]pyrene	0
1990	50	1	61.10531	-146.59703	247	0.64	0.00	0.21	99.79	Biphenyl	0.5
1990	50	1	61.10531	-146.59703	247	0.64	0.00	0.21	99.79	Chrysene	0
1990	50	1	61.10531	-146.59703	247	0.64	0.00	0.21	99.79	Dibenzo[a,h]anthracene	378.8
1990	50	1	61.10531	-146.59703	247	0.64	0.00	0.21	99.79	Fluoranthene	1
1990	50	1	61.10531	-146.59703	247	0.64	0.00	0.21	99.79	Fluorene	0
1990	50	1	61.10531	-146.59703	247	0.64	0.00	0.21	99.79	Naphthalene	0
1990	50	1	61.10531	-146.59703	247	0.64	0.00	0.21	99.79	Perylene	0
1990	50	1	61.10531	-146.59703	247	0.64	0.00	0.21	99.79	Phenanthrene	75.4
1990	50	1	61.10531	-146.59703	247	0.64	0.00	0.21	99.79	Pyrene	0.5
1990	50	2	61.10531	-146.59703	247	0.69	0.00	0.21	99.79	1-Methylnaphthalene	1
1990	50	2	61.10531	-146.59703	247	0.69	0.00	0.21	99.79	1-Methylphenanthrene	35.2
1990	50	2	61.10531	-146.59703	247	0.69	0.00	0.21	99.79	2,6-Dimethylnaphthalene	0
1990	50	2	61.10531	-146.59703	247	0.69	0.00	0.21	99.79	2-Methylnaphthalene	1
1990	50	2	61.10531	-146.59703	247	0.69	0.00	0.21	99.79	Acenaphthene	0.5
1990	50	2	61.10531	-146.59703	247	0.69	0.00	0.21	99.79	Anthracene	0
1990	50	2	61.10531	-146.59703	247	0.69	0.00	0.21	99.79	Benz[a]anthracene	0.5
1990	50	2	61.10531	-146.59703	247	0.69	0.00	0.21	99.79	Benzo[a]pyrene	0.5
1990	50	2	61.10531	-146.59703	247	0.69	0.00	0.21	99.79	Benzo[e]pyrene	0.5
1990	50	2	61.10531	-146.59703	247	0.69	0.00	0.21	99.79	Biphenyl	1
1990	50	2	61.10531	-146.59703	247	0.69	0.00	0.21	99.79	Chrysene	0.5
1990	50	2	61.10531	-146.59703	247	0.69	0.00	0.21	99.79	Dibenzo[a,h]anthracene	0
1990	50	2	61.10531	-146.59703	247	0.69	0.00	0.21	99.79	Fluoranthene	4
1990	50	2	61.10531	-146.59703	247	0.69	0.00	0.21	99.79	Fluorene	0.5
1990	50	2	61.10531	-146.59703	247	0.69	0.00	0.21	99.79	Naphthalene	0.5
1990	50	2	61.10531	-146.59703	247	0.69	0.00	0.21	99.79	Perylene	1
1990	50	2	61.10531	-146.59703	247	0.69	0.00	0.21	99.79	Phenanthrene	123.6
1990	50	2	61.10531	-146.59703	247	0.69	0.00	0.21	99.79	Pyrene	12.7
1990	50	3	61.10531	-146.59703	247	0.68	0.00	0.21	99.79	1-Methylnaphthalene	4
1990	50	3	61.10531	-146.59703	247	0.68	0.00	0.21	99.79	1-Methylphenanthrene	195.5
1990	50	3	61.10531	-146.59703	247	0.68	0.00	0.21	99.79	2,6-Dimethylnaphthalene	1
1990	50	3	61.10531	-146.59703	247	0.68	0.00	0.21	99.79	2-Methylnaphthalene	4
1990	50	3	61.10531	-146.59703	247	0.68	0.00	0.21	99.79	Acenaphthene	1
1990	50	3	61.10531	-146.59703	247	0.68	0.00	0.21	99.79	Anthracene	1
1990	50	3	61.10531	-146.59703	247	0.68	0.00	0.21	99.79	Benz[a]anthracene	1
1990	50	3	61.10531	-146.59703	247	0.68	0.00	0.21	99.79	Benzo[a]pyrene	1
1990	50	3	61.10531	-146.59703	247	0.68	0.00	0.21	99.79	Benzo[e]pyrene	1
1990	50	3	61.10531	-146.59703	247	0.68	0.00	0.21	99.79	Biphenyl	4
1990	50	3	61.10531	-146.59703	247	0.68	0.00	0.21	99.79	Chrysene	1
1990	50	3	61.10531	-146.59703	247	0.68	0.00	0.21	99.79	Dibenzo[a,h]anthracene	1
1990	50	3	61.10531	-146.59703	247	0.68	0.00	0.21	99.79	Fluoranthene	6.3
1990	50	3	61.10531	-146.59703	247	0.68	0.00	0.21	99.79	Fluorene	1
1990	50	3	61.10531	-146.59703	247	0.68	0.00	0.21	99.79	Naphthalene	1
1990	50	3	61.10531	-146.59703	247	0.68	0.00	0.21	99.79	Perylene	2.5
1990	50	3	61.10531	-146.59703	247	0.68	0.00	0.21	99.79	Phenanthrene	80.7
1990	50	3	61.10531	-146.59703	247	0.68	0.00	0.21	99.79	Pyrene	14.9
1990	80	1	61.09164	-146.40618	78	0.63	0.00	1.04	98.96	1-Methylnaphthalene	0
1990	80	1	61.09164	-146.40618	78	0.63	0.00	1.04	98.96	1-Methylphenanthrene	40.7
1990	80	1	61.09164	-146.40618	78	0.63	0.00	1.04	98.96	2,6-Dimethylnaphthalene	0
1990	80	1	61.09164	-146.40618	78	0.63	0.00	1.04	98.96	2-Methylnaphthalene	1
1990	80	1	61.09164	-146.40618	78	0.63	0.00	1.04	98.96	Acenaphthene	0
1990	80	1	61.09164	-146.40618	78	0.63	0.00	1.04	98.96	Anthracene	0
1990	80	1	61.09164	-146.40618	78	0.63	0.00	1.04	98.96	Benz[a]anthracene	0
1990	80	1	61.09164	-146.40618	78	0.63	0.00	1.04	98.96	Benzo[a]pyrene	0
1990	80	1	61.09164	-146.40618	78	0.63	0.00	1.04	98.96	Benzo[e]pyrene	1
1990	80	1	61.09164	-146.40618	78	0.63	0.00	1.04	98.96	Biphenyl	0
1990	80	1	61.09164	-146.40618	78	0.63	0.00	1.04	98.96	Chrysene	23.3
1990	80	1	61.09164	-146.40618	78	0.63	0.00	1.04	98.96	Dibenzo[a,h]anthracene	0
1990	80	1	61.09164	-146.40618	78	0.63	0.00	1.04	98.96	Fluoranthene	14.8
1990	80	1	61.09164	-146.40618	78	0.63	0.00	1.04	98.96	Fluorene	0
1990	80	1	61.09164	-146.40618	78	0.63	0.00	1.04	98.96	Naphthalene	0
1990	80	1	61.09164	-146.40618	78	0.63	0.00	1.04	98.96	Perylene	0
1990	80	1	61.09164	-146.40618	78	0.63	0.00	1.04	98.96	Phenanthrene	15.9
1990	80	1	61.09164	-146.40618	78	0.63	0.00	1.04	98.96	Pyrene	2.5
1990	80	2	61.09164	-146.40618	78	0.88	0.00	1.04	98.96	1-Methylnaphthalene	1
1990	80	2	61.09164	-146.40618	78	0.88	0.00	1.04	98.96	1-Methylphenanthrene	28.3
1990	80	2	61.09164	-146.40618	78	0.88	0.00	1.04	98.96	2,6-Dimethylnaphthalene	0.5
1990	80	2	61.09164	-146.40618	78	0.88	0.00	1.04	98.96	2-Methylnaphthalene	0.5
1990	80	2	61.09164	-146.40618	78	0.88	0.00	1.04	98.96	Acenaphthene	0.5
1990	80	2	61.09164	-146.40618	78	0.88	0.00	1.04	98.96	Anthracene	0.5
1990	80	2	61.09164	-146.40618	78	0.88	0.00	1.04	98.96	Benz[a]anthracene	0.5
1990	80	2	61.09164	-146.40618	78	0.88	0.00	1.04	98.96	Benzo[a]pyrene	0.5
1990	80	2	61.09164	-146.40618	78	0.88	0.00	1.04	98.96	Benzo[e]pyrene	4
1990	80	2	61.09164	-146.40618	78	0.88	0.00	1.04	98.96	Biphenyl	0.5
1990	80	2	61.09164	-146.40618	78	0.88	0.00	1.04	98.96	Chrysene	30.5
1990	80	2	61.09164	-146.40618	78	0.88	0.00	1.04	98.96	Dibenzo[a,h]anthracene	0.5
1990	80	2	61.09164	-146.40618	78	0.88	0.00	1.04	98.96	Fluoranthene	96.5
1990	80	2	61.09164	-146.40618	78	0.88	0.00	1.04	98.96	Fluorene	0.5
1990	80	2	61.09164	-146.40618	78	0.88	0.00	1.04	98.96	Naphthalene	1
1990	80	2	61.09164	-146.40618	78	0.88	0.00	1.04	98.96	Perylene	1
1990	80	2	61.09164	-146.40618	78	0.88	0.00	1.04	98.96	Phenanthrene	37.4
1990	80	2	61.09164	-146.40618	78	0.88	0.00	1.04	98.96	Pyrene	34.5
1990	80	3	61.09164	-146.40618	78	0.62	0.00	1.04	98.96	1-Methylnaphthalene	6.6
1990	80	3	61.09164	-146.40618	78	0.62	0.00	1.04	98.96	1-Methylphenanthrene	48.3
1990	80	3	61.09164	-146.40618	78	0.62	0.00	1.04	98.96	2,6-Dimethylnaphthalene	1
1990	80	3	61.09164	-146.40618	78	0.62	0.00	1.04	98.96	2-Methylnaphthalene	4
1990	80	3	61.09164	-146.40618	78	0.62	0.00	1.04	98.96	Acenaphthene	1
1990	80	3	61.09164	-146.40618	78	0.62	0.00	1.04	98.96	Anthracene	1
1990	80	3	61.09164	-146.40618	78	0.62	0.00	1.04	98.96	Benz[a]anthracene	1
1990	80	3	61.09164	-146.40618	78	0.62	0.00	1.04	98.96	Benzo[a]pyrene	1
1990	80	3	61.09164	-146.40618	78	0.62	0.00	1.04	98.96	Benzo[e]pyrene	0.5
1990	80	3	61.09164	-146.40618	78	0.62	0.00	1.04	98.96	Biphenyl	1
1990	80	3	61.09164	-146.40618	78	0.62	0.00	1.04	98.96	Chrysene	2.5
1990	80	3	61.09164	-146.40618	78	0.62	0.00	1.04	98.96	Dibenzo[a,h]anthracene	1
1990	80	3	61.09164	-146.40618	78	0.62	0.00	1.04	98.96	Fluoranthene	16.4
1990	80	3	61.09164	-146.40618	78	0.62	0.00	1.04	98.96	Fluorene	1
1990	80	3	61.09164	-146.40618	78	0.62	0.00	1.04	98.96	Naphthalene	9.3
1990	80	3	61.09164	-146.40618	78	0.62	0.00	1.04	98.96	Perylene	15.5
1990	80	3	61.09164	-146.40618	78	0.62	0.00	1.04	98.96	Phenanthrene	18
1990	80	3	61.09164	-146.40618	78	0.62	0.00	1.04	98.96	Pyrene	13
1990	82	1	61.09077	-146.37303	52	0.58	7.70	15.85	76.44	1-Methylnaphthalene	1
1990	82	1	61.09077	-146.37303	52	0.58	7.70	15.85	76.44	1-Methylphenanthrene	11.6
1990	82	1	61.09077	-146.37303	52	0.58	7.70	15.85	76.44	2,6-Dimethylnaphthalene	0
1990	82	1	61.09077	-146.37303	52	0.58	7.70	15.85	76.44	2-Methylnaphthalene	1
1990	82	1	61.09077	-146.37303	52	0.58	7.70	15.85	76.44	Acenaphthene	2.5
1990	82	1	61.09077	-146.37303	52	0.58	7.70	15.85	76.44	Anthracene	5.9
1990	82	1	61.09077	-146.37303	52	0.58	7.70	15.85	76.44	Benz[a]anthracene	5.6
1990	82	1	61.09077	-146.37303	52	0.58	7.70	15.85	76.44	Benzo[a]pyrene	0
1990	82	1	61.09077	-146.37303	52	0.58	7.70	15.85	76.44	Benzo[e]pyrene	7.1
1990	82	1	61.09077	-146.37303	52	0.58	7.70	15.85	76.44	Biphenyl	0
1990	82	1	61.09077	-146.37303	52	0.58	7.70	15.85	76.44	Chrysene	12
1990	82	1	61.09077	-146.37303	52	0.58	7.70	15.85	76.44	Dibenzo[a,h]anthracene	0
1990	82	1	61.09077	-146.37303	52	0.58	7.70	15.85	76.44	Fluoranthene	11.7
1990	82	1	61.09077	-146.37303	52	0.58	7.70	15.85	76.44	Fluorene	26.4
1990	82	1	61.09077	-146.37303	52	0.58	7.70	15.85	76.44	Naphthalene	0.5
1990	82	1	61.09077	-146.37303	52	0.58	7.70	15.85	76.44	Perylene	0
1990	82	1	61.09077	-146.37303	52	0.58	7.70	15.85	76.44	Phenanthrene	9.5
1990	82	1	61.09077	-146.37303	52	0.58	7.70	15.85	76.44	Pyrene	10.7
1990	82	2	61.09077	-146.37303	52	0.92	7.70	15.85	76.44	1-Methylnaphthalene	2.5
1990	82	2	61.09077	-146.37303	52	0.92	7.70	15.85	76.44	1-Methylphenanthrene	20.7
1990	82	2	61.09077	-146.37303	52	0.92	7.70	15.85	76.44	2,6-Dimethylnaphthalene	2.5
1990	82	2	61.09077	-146.37303	52	0.92	7.70	15.85	76.44	2-Methylnaphthalene	2.5
1990	82	2	61.09077	-146.37303	52	0.92	7.70	15.85	76.44	Acenaphthene	11.3
1990	82	2	61.09077	-146.37303	52	0.92	7.70	15.85	76.44	Anthracene	21.9
1990	82	2	61.09077	-146.37303	52	0.92	7.70	15.85	76.44	Benz[a]anthracene	1
1990	82	2	61.09077	-146.37303	52	0.92	7.70	15.85	76.44	Benzo[a]pyrene	1
1990	82	2	61.09077	-146.37303	52	0.92	7.70	15.85	76.44	Benzo[e]pyrene	20
1990	82	2	61.09077	-146.37303	52	0.92	7.70	15.85	76.44	Biphenyl	0.5
1990	82	2	61.09077	-146.37303	52	0.92	7.70	15.85	76.44	Chrysene	19.7
1990	82	2	61.09077	-146.37303	52	0.92	7.70	15.85	76.44	Dibenzo[a,h]anthracene	0.5
1990	82	2	61.09077	-146.37303	52	0.92	7.70	15.85	76.44	Fluoranthene	20.2
1990	82	2	61.09077	-146.37303	52	0.92	7.70	15.85	76.44	Fluorene	21.4
1990	82	2	61.09077	-146.37303	52	0.92	7.70	15.85	76.44	Naphthalene	1
1990	82	2	61.09077	-146.37303	52	0.92	7.70	15.85	76.44	Perylene	0.5
1990	82	2	61.09077	-146.37303	52	0.92	7.70	15.85	76.44	Phenanthrene	38.4
1990	82	2	61.09077	-146.37303	52	0.92	7.70	15.85	76.44	Pyrene	38
1990	82	3	61.09077	-146.37303	52	1.1	7.70	15.85	76.44	1-Methylnaphthalene	4
1990	82	3	61.09077	-146.37303	52	1.1	7.70	15.85	76.44	1-Methylphenanthrene	33.8
1990	82	3	61.09077	-146.37303	52	1.1	7.70	15.85	76.44	2,6-Dimethylnaphthalene	4
1990	82	3	61.09077	-146.37303	52	1.1	7.70	15.85	76.44	2-Methylnaphthalene	4
1990	82	3	61.09077	-146.37303	52	1.1	7.70	15.85	76.44	Acenaphthene	0.5
1990	82	3	61.09077	-146.37303	52	1.1	7.70	15.85	76.44	Anthracene	27.5
1990	82	3	61.09077	-146.37303	52	1.1	7.70	15.85	76.44	Benz[a]anthracene	4
1990	82	3	61.09077	-146.37303	52	1.1	7.70	15.85	76.44	Benzo[a]pyrene	41.5
1990	82	3	61.09077	-146.37303	52	1.1	7.70	15.85	76.44	Benzo[e]pyrene	54.1
1990	82	3	61.09077	-146.37303	52	1.1	7.70	15.85	76.44	Biphenyl	1
1990	82	3	61.09077	-146.37303	52	1.1	7.70	15.85	76.44	Chrysene	20.7
1990	82	3	61.09077	-146.37303	52	1.1	7.70	15.85	76.44	Dibenzo[a,h]anthracene	1
1990	82	3	61.09077	-146.37303	52	1.1	7.70	15.85	76.44	Fluoranthene	33.5
1990	82	3	61.09077	-146.37303	52	1.1	7.70	15.85	76.44	Fluorene	24.9
1990	82	3	61.09077	-146.37303	52	1.1	7.70	15.85	76.44	Naphthalene	4
1990	82	3	61.09077	-146.37303	52	1.1	7.70	15.85	76.44	Perylene	1
1990	82	3	61.09077	-146.37303	52	1.1	7.70	15.85	76.44	Phenanthrene	32.6
1990	82	3	61.09077	-146.37303	52	1.1	7.70	15.85	76.44	Pyrene	49.4
1990	D25	1	61.09103	-146.38798	71	0.57	0.00	1.54	98.46	1-Methylnaphthalene	2.5
1990	D25	1	61.09103	-146.38798	71	0.57	0.00	1.54	98.46	1-Methylphenanthrene	17
1990	D25	1	61.09103	-146.38798	71	0.57	0.00	1.54	98.46	2,6-Dimethylnaphthalene	2.5
1990	D25	1	61.09103	-146.38798	71	0.57	0.00	1.54	98.46	2-Methylnaphthalene	1
1990	D25	1	61.09103	-146.38798	71	0.57	0.00	1.54	98.46	Acenaphthene	1
1990	D25	1	61.09103	-146.38798	71	0.57	0.00	1.54	98.46	Anthracene	0
1990	D25	1	61.09103	-146.38798	71	0.57	0.00	1.54	98.46	Benz[a]anthracene	0
1990	D25	1	61.09103	-146.38798	71	0.57	0.00	1.54	98.46	Benzo[a]pyrene	7
1990	D25	1	61.09103	-146.38798	71	0.57	0.00	1.54	98.46	Benzo[e]pyrene	0
1990	D25	1	61.09103	-146.38798	71	0.57	0.00	1.54	98.46	Biphenyl	0
1990	D25	1	61.09103	-146.38798	71	0.57	0.00	1.54	98.46	Chrysene	11
1990	D25	1	61.09103	-146.38798	71	0.57	0.00	1.54	98.46	Dibenzo[a,h]anthracene	1
1990	D25	1	61.09103	-146.38798	71	0.57	0.00	1.54	98.46	Fluoranthene	8.2
1990	D25	1	61.09103	-146.38798	71	0.57	0.00	1.54	98.46	Fluorene	7.7
1990	D25	1	61.09103	-146.38798	71	0.57	0.00	1.54	98.46	Naphthalene	0
1990	D25	1	61.09103	-146.38798	71	0.57	0.00	1.54	98.46	Perylene	0
1990	D25	1	61.09103	-146.38798	71	0.57	0.00	1.54	98.46	Phenanthrene	10.1
1990	D25	1	61.09103	-146.38798	71	0.57	0.00	1.54	98.46	Pyrene	7.8
1990	D25	2	61.09103	-146.38798	71	0.62	0.00	1.54	98.46	1-Methylnaphthalene	0
1990	D25	2	61.09103	-146.38798	71	0.62	0.00	1.54	98.46	1-Methylphenanthrene	42.2
1990	D25	2	61.09103	-146.38798	71	0.62	0.00	1.54	98.46	2,6-Dimethylnaphthalene	0
1990	D25	2	61.09103	-146.38798	71	0.62	0.00	1.54	98.46	2-Methylnaphthalene	4
1990	D25	2	61.09103	-146.38798	71	0.62	0.00	1.54	98.46	Acenaphthene	2.5
1990	D25	2	61.09103	-146.38798	71	0.62	0.00	1.54	98.46	Anthracene	0.5
1990	D25	2	61.09103	-146.38798	71	0.62	0.00	1.54	98.46	Benz[a]anthracene	0.5
1990	D25	2	61.09103	-146.38798	71	0.62	0.00	1.54	98.46	Benzo[a]pyrene	0
1990	D25	2	61.09103	-146.38798	71	0.62	0.00	1.54	98.46	Benzo[e]pyrene	0.5
1990	D25	2	61.09103	-146.38798	71	0.62	0.00	1.54	98.46	Biphenyl	0.5
1990	D25	2	61.09103	-146.38798	71	0.62	0.00	1.54	98.46	Chrysene	2.5
1990	D25	2	61.09103	-146.38798	71	0.62	0.00	1.54	98.46	Dibenzo[a,h]anthracene	2.5
1990	D25	2	61.09103	-146.38798	71	0.62	0.00	1.54	98.46	Fluoranthene	1
1990	D25	2	61.09103	-146.38798	71	0.62	0.00	1.54	98.46	Fluorene	2.5
1990	D25	2	61.09103	-146.38798	71	0.62	0.00	1.54	98.46	Naphthalene	0.5
1990	D25	2	61.09103	-146.38798	71	0.62	0.00	1.54	98.46	Perylene	1
1990	D25	2	61.09103	-146.38798	71	0.62	0.00	1.54	98.46	Phenanthrene	72.7
1990	D25	2	61.09103	-146.38798	71	0.62	0.00	1.54	98.46	Pyrene	20.2
1990	D25	3	61.09103	-146.38798	71	0.65	0.00	1.54	98.46	1-Methylnaphthalene	1
1990	D25	3	61.09103	-146.38798	71	0.65	0.00	1.54	98.46	1-Methylphenanthrene	39.5
1990	D25	3	61.09103	-146.38798	71	0.65	0.00	1.54	98.46	2,6-Dimethylnaphthalene	1
1990	D25	3	61.09103	-146.38798	71	0.65	0.00	1.54	98.46	2-Methylnaphthalene	6.6
1990	D25	3	61.09103	-146.38798	71	0.65	0.00	1.54	98.46	Acenaphthene	4
1990	D25	3	61.09103	-146.38798	71	0.65	0.00	1.54	98.46	Anthracene	1
1990	D25	3	61.09103	-146.38798	71	0.65	0.00	1.54	98.46	Benz[a]anthracene	1
1990	D25	3	61.09103	-146.38798	71	0.65	0.00	1.54	98.46	Benzo[a]pyrene	1
1990	D25	3	61.09103	-146.38798	71	0.65	0.00	1.54	98.46	Benzo[e]pyrene	1
1990	D25	3	61.09103	-146.38798	71	0.65	0.00	1.54	98.46	Biphenyl	1
1990	D25	3	61.09103	-146.38798	71	0.65	0.00	1.54	98.46	Chrysene	15.4
1990	D25	3	61.09103	-146.38798	71	0.65	0.00	1.54	98.46	Dibenzo[a,h]anthracene	4
1990	D25	3	61.09103	-146.38798	71	0.65	0.00	1.54	98.46	Fluoranthene	4
1990	D25	3	61.09103	-146.38798	71	0.65	0.00	1.54	98.46	Fluorene	11.2
1990	D25	3	61.09103	-146.38798	71	0.65	0.00	1.54	98.46	Naphthalene	1
1990	D25	3	61.09103	-146.38798	71	0.65	0.00	1.54	98.46	Perylene	2.5
1990	D25	3	61.09103	-146.38798	71	0.65	0.00	1.54	98.46	Phenanthrene	15.2
1990	D25	3	61.09103	-146.38798	71	0.65	0.00	1.54	98.46	Pyrene	29.8
1990	D33	1	61.09072	-146.38410	64	0.64	0.00	5.84	94.16	1-Methylnaphthalene	0
1990	D33	1	61.09072	-146.38410	64	0.64	0.00	5.84	94.16	1-Methylphenanthrene	62
1990	D33	1	61.09072	-146.38410	64	0.64	0.00	5.84	94.16	2,6-Dimethylnaphthalene	0
1990	D33	1	61.09072	-146.38410	64	0.64	0.00	5.84	94.16	2-Methylnaphthalene	12.8
1990	D33	1	61.09072	-146.38410	64	0.64	0.00	5.84	94.16	Acenaphthene	0
1990	D33	1	61.09072	-146.38410	64	0.64	0.00	5.84	94.16	Anthracene	0
1990	D33	1	61.09072	-146.38410	64	0.64	0.00	5.84	94.16	Benz[a]anthracene	0
1990	D33	1	61.09072	-146.38410	64	0.64	0.00	5.84	94.16	Benzo[a]pyrene	0
1990	D33	1	61.09072	-146.38410	64	0.64	0.00	5.84	94.16	Benzo[e]pyrene	32.6
1990	D33	1	61.09072	-146.38410	64	0.64	0.00	5.84	94.16	Biphenyl	0
1990	D33	1	61.09072	-146.38410	64	0.64	0.00	5.84	94.16	Chrysene	77
1990	D33	1	61.09072	-146.38410	64	0.64	0.00	5.84	94.16	Dibenzo[a,h]anthracene	50.9
1990	D33	1	61.09072	-146.38410	64	0.64	0.00	5.84	94.16	Fluoranthene	43.3
1990	D33	1	61.09072	-146.38410	64	0.64	0.00	5.84	94.16	Fluorene	28.2
1990	D33	1	61.09072	-146.38410	64	0.64	0.00	5.84	94.16	Naphthalene	0
1990	D33	1	61.09072	-146.38410	64	0.64	0.00	5.84	94.16	Perylene	0
1990	D33	1	61.09072	-146.38410	64	0.64	0.00	5.84	94.16	Phenanthrene	66.1
1990	D33	1	61.09072	-146.38410	64	0.64	0.00	5.84	94.16	Pyrene	41.1
1990	D33	2	61.09072	-146.38410	64	0.87	0.00	5.84	94.16	1-Methylnaphthalene	1
1990	D33	2	61.09072	-146.38410	64	0.87	0.00	5.84	94.16	1-Methylphenanthrene	133.7
1990	D33	2	61.09072	-146.38410	64	0.87	0.00	5.84	94.16	2,6-Dimethylnaphthalene	0.5
1990	D33	2	61.09072	-146.38410	64	0.87	0.00	5.84	94.16	2-Methylnaphthalene	2.5
1990	D33	2	61.09072	-146.38410	64	0.87	0.00	5.84	94.16	Acenaphthene	0.5
1990	D33	2	61.09072	-146.38410	64	0.87	0.00	5.84	94.16	Anthracene	0.5
1990	D33	2	61.09072	-146.38410	64	0.87	0.00	5.84	94.16	Benz[a]anthracene	0.5
1990	D33	2	61.09072	-146.38410	64	0.87	0.00	5.84	94.16	Benzo[a]pyrene	0.5
1990	D33	2	61.09072	-146.38410	64	0.87	0.00	5.84	94.16	Benzo[e]pyrene	54.5
1990	D33	2	61.09072	-146.38410	64	0.87	0.00	5.84	94.16	Biphenyl	0.5
1990	D33	2	61.09072	-146.38410	64	0.87	0.00	5.84	94.16	Chrysene	84.1
1990	D33	2	61.09072	-146.38410	64	0.87	0.00	5.84	94.16	Dibenzo[a,h]anthracene	0.5
1990	D33	2	61.09072	-146.38410	64	0.87	0.00	5.84	94.16	Fluoranthene	43
1990	D33	2	61.09072	-146.38410	64	0.87	0.00	5.84	94.16	Fluorene	29.1
1990	D33	2	61.09072	-146.38410	64	0.87	0.00	5.84	94.16	Naphthalene	0.5
1990	D33	2	61.09072	-146.38410	64	0.87	0.00	5.84	94.16	Perylene	0.5
1990	D33	2	61.09072	-146.38410	64	0.87	0.00	5.84	94.16	Phenanthrene	32.2
1990	D33	2	61.09072	-146.38410	64	0.87	0.00	5.84	94.16	Pyrene	39.4
1990	D33	3	61.09072	-146.38410	64	0.77	0.00	5.84	94.16	1-Methylnaphthalene	25.1
1990	D33	3	61.09072	-146.38410	64	0.77	0.00	5.84	94.16	1-Methylphenanthrene	94.6
1990	D33	3	61.09072	-146.38410	64	0.77	0.00	5.84	94.16	2,6-Dimethylnaphthalene	1
1990	D33	3	61.09072	-146.38410	64	0.77	0.00	5.84	94.16	2-Methylnaphthalene	31.8
1990	D33	3	61.09072	-146.38410	64	0.77	0.00	5.84	94.16	Acenaphthene	1
1990	D33	3	61.09072	-146.38410	64	0.77	0.00	5.84	94.16	Anthracene	1
1990	D33	3	61.09072	-146.38410	64	0.77	0.00	5.84	94.16	Benz[a]anthracene	1
1990	D33	3	61.09072	-146.38410	64	0.77	0.00	5.84	94.16	Benzo[a]pyrene	1
1990	D33	3	61.09072	-146.38410	64	0.77	0.00	5.84	94.16	Benzo[e]pyrene	52.7
1990	D33	3	61.09072	-146.38410	64	0.77	0.00	5.84	94.16	Biphenyl	1
1990	D33	3	61.09072	-146.38410	64	0.77	0.00	5.84	94.16	Chrysene	76.6
1990	D33	3	61.09072	-146.38410	64	0.77	0.00	5.84	94.16	Dibenzo[a,h]anthracene	25.7
1990	D33	3	61.09072	-146.38410	64	0.77	0.00	5.84	94.16	Fluoranthene	74.7
1990	D33	3	61.09072	-146.38410	64	0.77	0.00	5.84	94.16	Fluorene	16.5
1990	D33	3	61.09072	-146.38410	64	0.77	0.00	5.84	94.16	Naphthalene	1
1990	D33	3	61.09072	-146.38410	64	0.77	0.00	5.84	94.16	Perylene	1
1990	D33	3	61.09072	-146.38410	64	0.77	0.00	5.84	94.16	Phenanthrene	37.1
1990	D33	3	61.09072	-146.38410	64	0.77	0.00	5.84	94.16	Pyrene	86.6
1990	D51	1	61.09004	-146.39176	83	0.72	0.00	1.99	98.01	1-Methylnaphthalene	1
1990	D51	1	61.09004	-146.39176	83	0.72	0.00	1.99	98.01	1-Methylphenanthrene	37.6
1990	D51	1	61.09004	-146.39176	83	0.72	0.00	1.99	98.01	2,6-Dimethylnaphthalene	1
1990	D51	1	61.09004	-146.39176	83	0.72	0.00	1.99	98.01	2-Methylnaphthalene	6.6
1990	D51	1	61.09004	-146.39176	83	0.72	0.00	1.99	98.01	Acenaphthene	2.5
1990	D51	1	61.09004	-146.39176	83	0.72	0.00	1.99	98.01	Anthracene	0
1990	D51	1	61.09004	-146.39176	83	0.72	0.00	1.99	98.01	Benz[a]anthracene	0
1990	D51	1	61.09004	-146.39176	83	0.72	0.00	1.99	98.01	Benzo[a]pyrene	18.3
1990	D51	1	61.09004	-146.39176	83	0.72	0.00	1.99	98.01	Benzo[e]pyrene	0
1990	D51	1	61.09004	-146.39176	83	0.72	0.00	1.99	98.01	Biphenyl	0
1990	D51	1	61.09004	-146.39176	83	0.72	0.00	1.99	98.01	Chrysene	22.1
1990	D51	1	61.09004	-146.39176	83	0.72	0.00	1.99	98.01	Dibenzo[a,h]anthracene	0
1990	D51	1	61.09004	-146.39176	83	0.72	0.00	1.99	98.01	Fluoranthene	11.3
1990	D51	1	61.09004	-146.39176	83	0.72	0.00	1.99	98.01	Fluorene	8.8
1990	D51	1	61.09004	-146.39176	83	0.72	0.00	1.99	98.01	Naphthalene	0
1990	D51	1	61.09004	-146.39176	83	0.72	0.00	1.99	98.01	Perylene	0.5
1990	D51	1	61.09004	-146.39176	83	0.72	0.00	1.99	98.01	Phenanthrene	31.8
1990	D51	1	61.09004	-146.39176	83	0.72	0.00	1.99	98.01	Pyrene	32.1
1990	D51	2	61.09004	-146.39176	83	0.76	0.00	1.99	98.01	1-Methylnaphthalene	4
1990	D51	2	61.09004	-146.39176	83	0.76	0.00	1.99	98.01	1-Methylphenanthrene	177.9
1990	D51	2	61.09004	-146.39176	83	0.76	0.00	1.99	98.01	2,6-Dimethylnaphthalene	2.5
1990	D51	2	61.09004	-146.39176	83	0.76	0.00	1.99	98.01	2-Methylnaphthalene	1
1990	D51	2	61.09004	-146.39176	83	0.76	0.00	1.99	98.01	Acenaphthene	0
1990	D51	2	61.09004	-146.39176	83	0.76	0.00	1.99	98.01	Anthracene	0.5
1990	D51	2	61.09004	-146.39176	83	0.76	0.00	1.99	98.01	Benz[a]anthracene	0.5
1990	D51	2	61.09004	-146.39176	83	0.76	0.00	1.99	98.01	Benzo[a]pyrene	0.5
1990	D51	2	61.09004	-146.39176	83	0.76	0.00	1.99	98.01	Benzo[e]pyrene	0.5
1990	D51	2	61.09004	-146.39176	83	0.76	0.00	1.99	98.01	Biphenyl	0.5
1990	D51	2	61.09004	-146.39176	83	0.76	0.00	1.99	98.01	Chrysene	60
1990	D51	2	61.09004	-146.39176	83	0.76	0.00	1.99	98.01	Dibenzo[a,h]anthracene	0.5
1990	D51	2	61.09004	-146.39176	83	0.76	0.00	1.99	98.01	Fluoranthene	38.1
1990	D51	2	61.09004	-146.39176	83	0.76	0.00	1.99	98.01	Fluorene	0
1990	D51	2	61.09004	-146.39176	83	0.76	0.00	1.99	98.01	Naphthalene	0.5
1990	D51	2	61.09004	-146.39176	83	0.76	0.00	1.99	98.01	Perylene	1
1990	D51	2	61.09004	-146.39176	83	0.76	0.00	1.99	98.01	Phenanthrene	45.8
1990	D51	2	61.09004	-146.39176	83	0.76	0.00	1.99	98.01	Pyrene	97.8
1990	D51	3	61.09004	-146.39176	83	0.76	0.00	1.99	98.01	1-Methylnaphthalene	0.5
1990	D51	3	61.09004	-146.39176	83	0.76	0.00	1.99	98.01	1-Methylphenanthrene	79.3
1990	D51	3	61.09004	-146.39176	83	0.76	0.00	1.99	98.01	2,6-Dimethylnaphthalene	4
1990	D51	3	61.09004	-146.39176	83	0.76	0.00	1.99	98.01	2-Methylnaphthalene	4
1990	D51	3	61.09004	-146.39176	83	0.76	0.00	1.99	98.01	Acenaphthene	1
1990	D51	3	61.09004	-146.39176	83	0.76	0.00	1.99	98.01	Anthracene	1
1990	D51	3	61.09004	-146.39176	83	0.76	0.00	1.99	98.01	Benz[a]anthracene	1
1990	D51	3	61.09004	-146.39176	83	0.76	0.00	1.99	98.01	Benzo[a]pyrene	2.5
1990	D51	3	61.09004	-146.39176	83	0.76	0.00	1.99	98.01	Benzo[e]pyrene	1
1990	D51	3	61.09004	-146.39176	83	0.76	0.00	1.99	98.01	Biphenyl	1
1990	D51	3	61.09004	-146.39176	83	0.76	0.00	1.99	98.01	Chrysene	65.8
1990	D51	3	61.09004	-146.39176	83	0.76	0.00	1.99	98.01	Dibenzo[a,h]anthracene	1
1990	D51	3	61.09004	-146.39176	83	0.76	0.00	1.99	98.01	Fluoranthene	48.7
1990	D51	3	61.09004	-146.39176	83	0.76	0.00	1.99	98.01	Fluorene	1
1990	D51	3	61.09004	-146.39176	83	0.76	0.00	1.99	98.01	Naphthalene	1
1990	D51	3	61.09004	-146.39176	83	0.76	0.00	1.99	98.01	Perylene	4
1990	D51	3	61.09004	-146.39176	83	0.76	0.00	1.99	98.01	Phenanthrene	34.4
1990	D51	3	61.09004	-146.39176	83	0.76	0.00	1.99	98.01	Pyrene	59.3
1990	D69	1	61.09000	-146.39628	80	0.61	0.00	4.44	95.56	1-Methylnaphthalene	1
1990	D69	1	61.09000	-146.39628	80	0.61	0.00	4.44	95.56	1-Methylphenanthrene	41.4
1990	D69	1	61.09000	-146.39628	80	0.61	0.00	4.44	95.56	2,6-Dimethylnaphthalene	0
1990	D69	1	61.09000	-146.39628	80	0.61	0.00	4.44	95.56	2-Methylnaphthalene	1
1990	D69	1	61.09000	-146.39628	80	0.61	0.00	4.44	95.56	Acenaphthene	18.1
1990	D69	1	61.09000	-146.39628	80	0.61	0.00	4.44	95.56	Anthracene	0
1990	D69	1	61.09000	-146.39628	80	0.61	0.00	4.44	95.56	Benz[a]anthracene	13.6
1990	D69	1	61.09000	-146.39628	80	0.61	0.00	4.44	95.56	Benzo[a]pyrene	0
1990	D69	1	61.09000	-146.39628	80	0.61	0.00	4.44	95.56	Benzo[e]pyrene	14.7
1990	D69	1	61.09000	-146.39628	80	0.61	0.00	4.44	95.56	Biphenyl	0
1990	D69	1	61.09000	-146.39628	80	0.61	0.00	4.44	95.56	Chrysene	26.7
1990	D69	1	61.09000	-146.39628	80	0.61	0.00	4.44	95.56	Dibenzo[a,h]anthracene	0
1990	D69	1	61.09000	-146.39628	80	0.61	0.00	4.44	95.56	Fluoranthene	27.3
1990	D69	1	61.09000	-146.39628	80	0.61	0.00	4.44	95.56	Fluorene	14.8
1990	D69	1	61.09000	-146.39628	80	0.61	0.00	4.44	95.56	Naphthalene	0
1990	D69	1	61.09000	-146.39628	80	0.61	0.00	4.44	95.56	Perylene	0
1990	D69	1	61.09000	-146.39628	80	0.61	0.00	4.44	95.56	Phenanthrene	35
1990	D69	1	61.09000	-146.39628	80	0.61	0.00	4.44	95.56	Pyrene	19.8
1990	D69	2	61.09000	-146.39628	80	0.59	0.00	4.44	95.56	1-Methylnaphthalene	2.5
1990	D69	2	61.09000	-146.39628	80	0.59	0.00	4.44	95.56	1-Methylphenanthrene	141.4
1990	D69	2	61.09000	-146.39628	80	0.59	0.00	4.44	95.56	2,6-Dimethylnaphthalene	0.5
1990	D69	2	61.09000	-146.39628	80	0.59	0.00	4.44	95.56	2-Methylnaphthalene	2.5
1990	D69	2	61.09000	-146.39628	80	0.59	0.00	4.44	95.56	Acenaphthene	17.5
1990	D69	2	61.09000	-146.39628	80	0.59	0.00	4.44	95.56	Anthracene	0.5
1990	D69	2	61.09000	-146.39628	80	0.59	0.00	4.44	95.56	Benz[a]anthracene	20.5
1990	D69	2	61.09000	-146.39628	80	0.59	0.00	4.44	95.56	Benzo[a]pyrene	0.5
1990	D69	2	61.09000	-146.39628	80	0.59	0.00	4.44	95.56	Benzo[e]pyrene	12.3
1990	D69	2	61.09000	-146.39628	80	0.59	0.00	4.44	95.56	Biphenyl	0.5
1990	D69	2	61.09000	-146.39628	80	0.59	0.00	4.44	95.56	Chrysene	36.4
1990	D69	2	61.09000	-146.39628	80	0.59	0.00	4.44	95.56	Dibenzo[a,h]anthracene	0.5
1990	D69	2	61.09000	-146.39628	80	0.59	0.00	4.44	95.56	Fluoranthene	26.5
1990	D69	2	61.09000	-146.39628	80	0.59	0.00	4.44	95.56	Fluorene	27.2
1990	D69	2	61.09000	-146.39628	80	0.59	0.00	4.44	95.56	Naphthalene	0.5
1990	D69	2	61.09000	-146.39628	80	0.59	0.00	4.44	95.56	Perylene	0.5
1990	D69	2	61.09000	-146.39628	80	0.59	0.00	4.44	95.56	Phenanthrene	29.5
1990	D69	2	61.09000	-146.39628	80	0.59	0.00	4.44	95.56	Pyrene	60.8
1990	D69	3	61.09000	-146.39628	80	0.57	0.00	4.44	95.56	1-Methylnaphthalene	4
1990	D69	3	61.09000	-146.39628	80	0.57	0.00	4.44	95.56	1-Methylphenanthrene	69.3
1990	D69	3	61.09000	-146.39628	80	0.57	0.00	4.44	95.56	2,6-Dimethylnaphthalene	1
1990	D69	3	61.09000	-146.39628	80	0.57	0.00	4.44	95.56	2-Methylnaphthalene	4
1990	D69	3	61.09000	-146.39628	80	0.57	0.00	4.44	95.56	Acenaphthene	14.4
1990	D69	3	61.09000	-146.39628	80	0.57	0.00	4.44	95.56	Anthracene	1
1990	D69	3	61.09000	-146.39628	80	0.57	0.00	4.44	95.56	Benz[a]anthracene	34.4
1990	D69	3	61.09000	-146.39628	80	0.57	0.00	4.44	95.56	Benzo[a]pyrene	1
1990	D69	3	61.09000	-146.39628	80	0.57	0.00	4.44	95.56	Benzo[e]pyrene	24.7
1990	D69	3	61.09000	-146.39628	80	0.57	0.00	4.44	95.56	Biphenyl	1
1990	D69	3	61.09000	-146.39628	80	0.57	0.00	4.44	95.56	Chrysene	22.3
1990	D69	3	61.09000	-146.39628	80	0.57	0.00	4.44	95.56	Dibenzo[a,h]anthracene	1
1990	D69	3	61.09000	-146.39628	80	0.57	0.00	4.44	95.56	Fluoranthene	18.7
1990	D69	3	61.09000	-146.39628	80	0.57	0.00	4.44	95.56	Fluorene	22.5
1990	D69	3	61.09000	-146.39628	80	0.57	0.00	4.44	95.56	Naphthalene	1
1990	D69	3	61.09000	-146.39628	80	0.57	0.00	4.44	95.56	Perylene	1
1990	D69	3	61.09000	-146.39628	80	0.57	0.00	4.44	95.56	Phenanthrene	28.6
1990	D69	3	61.09000	-146.39628	80	0.57	0.00	4.44	95.56	Pyrene	30.3
1990	D73	1	61.09412	-146.39005	220	0.54	0.00	1.86	98.14	1-Methylnaphthalene	1
1990	D73	1	61.09412	-146.39005	220	0.54	0.00	1.86	98.14	1-Methylphenanthrene	18.8
1990	D73	1	61.09412	-146.39005	220	0.54	0.00	1.86	98.14	2,6-Dimethylnaphthalene	1
1990	D73	1	61.09412	-146.39005	220	0.54	0.00	1.86	98.14	2-Methylnaphthalene	5
1990	D73	1	61.09412	-146.39005	220	0.54	0.00	1.86	98.14	Acenaphthene	0
1990	D73	1	61.09412	-146.39005	220	0.54	0.00	1.86	98.14	Anthracene	0.5
1990	D73	1	61.09412	-146.39005	220	0.54	0.00	1.86	98.14	Benz[a]anthracene	0
1990	D73	1	61.09412	-146.39005	220	0.54	0.00	1.86	98.14	Benzo[a]pyrene	0
1990	D73	1	61.09412	-146.39005	220	0.54	0.00	1.86	98.14	Benzo[e]pyrene	0
1990	D73	1	61.09412	-146.39005	220	0.54	0.00	1.86	98.14	Biphenyl	1
1990	D73	1	61.09412	-146.39005	220	0.54	0.00	1.86	98.14	Chrysene	11
1990	D73	1	61.09412	-146.39005	220	0.54	0.00	1.86	98.14	Dibenzo[a,h]anthracene	0
1990	D73	1	61.09412	-146.39005	220	0.54	0.00	1.86	98.14	Fluoranthene	8.9
1990	D73	1	61.09412	-146.39005	220	0.54	0.00	1.86	98.14	Fluorene	0
1990	D73	1	61.09412	-146.39005	220	0.54	0.00	1.86	98.14	Naphthalene	2.5
1990	D73	1	61.09412	-146.39005	220	0.54	0.00	1.86	98.14	Perylene	0.5
1990	D73	1	61.09412	-146.39005	220	0.54	0.00	1.86	98.14	Phenanthrene	6.2
1990	D73	1	61.09412	-146.39005	220	0.54	0.00	1.86	98.14	Pyrene	8.2
1990	D73	2	61.09412	-146.39005	220	0.55	0.00	1.86	98.14	1-Methylnaphthalene	2.5
1990	D73	2	61.09412	-146.39005	220	0.55	0.00	1.86	98.14	1-Methylphenanthrene	35
1990	D73	2	61.09412	-146.39005	220	0.55	0.00	1.86	98.14	2,6-Dimethylnaphthalene	2.5
1990	D73	2	61.09412	-146.39005	220	0.55	0.00	1.86	98.14	2-Methylnaphthalene	1
1990	D73	2	61.09412	-146.39005	220	0.55	0.00	1.86	98.14	Acenaphthene	0.5
1990	D73	2	61.09412	-146.39005	220	0.55	0.00	1.86	98.14	Anthracene	57.6
1990	D73	2	61.09412	-146.39005	220	0.55	0.00	1.86	98.14	Benz[a]anthracene	2.5
1990	D73	2	61.09412	-146.39005	220	0.55	0.00	1.86	98.14	Benzo[a]pyrene	0.5
1990	D73	2	61.09412	-146.39005	220	0.55	0.00	1.86	98.14	Benzo[e]pyrene	0.5
1990	D73	2	61.09412	-146.39005	220	0.55	0.00	1.86	98.14	Biphenyl	2.5
1990	D73	2	61.09412	-146.39005	220	0.55	0.00	1.86	98.14	Chrysene	0.5
1990	D73	2	61.09412	-146.39005	220	0.55	0.00	1.86	98.14	Dibenzo[a,h]anthracene	0.5
1990	D73	2	61.09412	-146.39005	220	0.55	0.00	1.86	98.14	Fluoranthene	2.5
1990	D73	2	61.09412	-146.39005	220	0.55	0.00	1.86	98.14	Fluorene	0.5
1990	D73	2	61.09412	-146.39005	220	0.55	0.00	1.86	98.14	Naphthalene	0.5
1990	D73	2	61.09412	-146.39005	220	0.55	0.00	1.86	98.14	Perylene	1
1990	D73	2	61.09412	-146.39005	220	0.55	0.00	1.86	98.14	Phenanthrene	14.5
1990	D73	2	61.09412	-146.39005	220	0.55	0.00	1.86	98.14	Pyrene	13
1990	D73	3	61.09412	-146.39005	220	0.52	0.00	1.86	98.14	1-Methylnaphthalene	4
1990	D73	3	61.09412	-146.39005	220	0.52	0.00	1.86	98.14	1-Methylphenanthrene	57.3
1990	D73	3	61.09412	-146.39005	220	0.52	0.00	1.86	98.14	2,6-Dimethylnaphthalene	4
1990	D73	3	61.09412	-146.39005	220	0.52	0.00	1.86	98.14	2-Methylnaphthalene	4
1990	D73	3	61.09412	-146.39005	220	0.52	0.00	1.86	98.14	Acenaphthene	1
1990	D73	3	61.09412	-146.39005	220	0.52	0.00	1.86	98.14	Anthracene	19.9
1990	D73	3	61.09412	-146.39005	220	0.52	0.00	1.86	98.14	Benz[a]anthracene	1
1990	D73	3	61.09412	-146.39005	220	0.52	0.00	1.86	98.14	Benzo[a]pyrene	1
1990	D73	3	61.09412	-146.39005	220	0.52	0.00	1.86	98.14	Benzo[e]pyrene	1
1990	D73	3	61.09412	-146.39005	220	0.52	0.00	1.86	98.14	Biphenyl	4
1990	D73	3	61.09412	-146.39005	220	0.52	0.00	1.86	98.14	Chrysene	12.8
1990	D73	3	61.09412	-146.39005	220	0.52	0.00	1.86	98.14	Dibenzo[a,h]anthracene	1
1990	D73	3	61.09412	-146.39005	220	0.52	0.00	1.86	98.14	Fluoranthene	17.8
1990	D73	3	61.09412	-146.39005	220	0.52	0.00	1.86	98.14	Fluorene	1
1990	D73	3	61.09412	-146.39005	220	0.52	0.00	1.86	98.14	Naphthalene	7.3
1990	D73	3	61.09412	-146.39005	220	0.52	0.00	1.86	98.14	Perylene	4
1990	D73	3	61.09412	-146.39005	220	0.52	0.00	1.86	98.14	Phenanthrene	6.9
1990	D73	3	61.09412	-146.39005	220	0.52	0.00	1.86	98.14	Pyrene	18.9
1990	D77	1	61.09585	-146.37826	237	0.46	0.00	2.27	97.73	1-Methylnaphthalene	0
1990	D77	1	61.09585	-146.37826	237	0.46	0.00	2.27	97.73	1-Methylphenanthrene	46.2
1990	D77	1	61.09585	-146.37826	237	0.46	0.00	2.27	97.73	2,6-Dimethylnaphthalene	0
1990	D77	1	61.09585	-146.37826	237	0.46	0.00	2.27	97.73	2-Methylnaphthalene	2.5
1990	D77	1	61.09585	-146.37826	237	0.46	0.00	2.27	97.73	Acenaphthene	0
1990	D77	1	61.09585	-146.37826	237	0.46	0.00	2.27	97.73	Anthracene	0
1990	D77	1	61.09585	-146.37826	237	0.46	0.00	2.27	97.73	Benz[a]anthracene	0
1990	D77	1	61.09585	-146.37826	237	0.46	0.00	2.27	97.73	Benzo[a]pyrene	0
1990	D77	1	61.09585	-146.37826	237	0.46	0.00	2.27	97.73	Benzo[e]pyrene	7.7
1990	D77	1	61.09585	-146.37826	237	0.46	0.00	2.27	97.73	Biphenyl	0
1990	D77	1	61.09585	-146.37826	237	0.46	0.00	2.27	97.73	Chrysene	0
1990	D77	1	61.09585	-146.37826	237	0.46	0.00	2.27	97.73	Dibenzo[a,h]anthracene	56.3
1990	D77	1	61.09585	-146.37826	237	0.46	0.00	2.27	97.73	Fluoranthene	1
1990	D77	1	61.09585	-146.37826	237	0.46	0.00	2.27	97.73	Fluorene	0
1990	D77	1	61.09585	-146.37826	237	0.46	0.00	2.27	97.73	Naphthalene	0
1990	D77	1	61.09585	-146.37826	237	0.46	0.00	2.27	97.73	Perylene	14.8
1990	D77	1	61.09585	-146.37826	237	0.46	0.00	2.27	97.73	Phenanthrene	20
1990	D77	1	61.09585	-146.37826	237	0.46	0.00	2.27	97.73	Pyrene	21.5
1990	D77	2	61.09585	-146.37826	237	0.43	0.00	2.27	97.73	1-Methylnaphthalene	0.5
1990	D77	2	61.09585	-146.37826	237	0.43	0.00	2.27	97.73	1-Methylphenanthrene	17.7
1990	D77	2	61.09585	-146.37826	237	0.43	0.00	2.27	97.73	2,6-Dimethylnaphthalene	0.5
1990	D77	2	61.09585	-146.37826	237	0.43	0.00	2.27	97.73	2-Methylnaphthalene	0
1990	D77	2	61.09585	-146.37826	237	0.43	0.00	2.27	97.73	Acenaphthene	0.5
1990	D77	2	61.09585	-146.37826	237	0.43	0.00	2.27	97.73	Anthracene	0.5
1990	D77	2	61.09585	-146.37826	237	0.43	0.00	2.27	97.73	Benz[a]anthracene	0.5
1990	D77	2	61.09585	-146.37826	237	0.43	0.00	2.27	97.73	Benzo[a]pyrene	0.5
1990	D77	2	61.09585	-146.37826	237	0.43	0.00	2.27	97.73	Benzo[e]pyrene	1
1990	D77	2	61.09585	-146.37826	237	0.43	0.00	2.27	97.73	Biphenyl	0.5
1990	D77	2	61.09585	-146.37826	237	0.43	0.00	2.27	97.73	Chrysene	0.5
1990	D77	2	61.09585	-146.37826	237	0.43	0.00	2.27	97.73	Dibenzo[a,h]anthracene	43.5
1990	D77	2	61.09585	-146.37826	237	0.43	0.00	2.27	97.73	Fluoranthene	0.5
1990	D77	2	61.09585	-146.37826	237	0.43	0.00	2.27	97.73	Fluorene	0.5
1990	D77	2	61.09585	-146.37826	237	0.43	0.00	2.27	97.73	Naphthalene	0.5
1990	D77	2	61.09585	-146.37826	237	0.43	0.00	2.27	97.73	Perylene	0.5
1990	D77	2	61.09585	-146.37826	237	0.43	0.00	2.27	97.73	Phenanthrene	13.6
1990	D77	2	61.09585	-146.37826	237	0.43	0.00	2.27	97.73	Pyrene	20.6
1990	D77	3	61.09585	-146.37826	237	0.46	0.00	2.27	97.73	1-Methylnaphthalene	1
1990	D77	3	61.09585	-146.37826	237	0.46	0.00	2.27	97.73	1-Methylphenanthrene	61.3
1990	D77	3	61.09585	-146.37826	237	0.46	0.00	2.27	97.73	2,6-Dimethylnaphthalene	1
1990	D77	3	61.09585	-146.37826	237	0.46	0.00	2.27	97.73	2-Methylnaphthalene	1
1990	D77	3	61.09585	-146.37826	237	0.46	0.00	2.27	97.73	Acenaphthene	1
1990	D77	3	61.09585	-146.37826	237	0.46	0.00	2.27	97.73	Anthracene	1
1990	D77	3	61.09585	-146.37826	237	0.46	0.00	2.27	97.73	Benz[a]anthracene	1
1990	D77	3	61.09585	-146.37826	237	0.46	0.00	2.27	97.73	Benzo[a]pyrene	1
1990	D77	3	61.09585	-146.37826	237	0.46	0.00	2.27	97.73	Benzo[e]pyrene	4
1990	D77	3	61.09585	-146.37826	237	0.46	0.00	2.27	97.73	Biphenyl	1
1990	D77	3	61.09585	-146.37826	237	0.46	0.00	2.27	97.73	Chrysene	1
1990	D77	3	61.09585	-146.37826	237	0.46	0.00	2.27	97.73	Dibenzo[a,h]anthracene	55
1990	D77	3	61.09585	-146.37826	237	0.46	0.00	2.27	97.73	Fluoranthene	4
1990	D77	3	61.09585	-146.37826	237	0.46	0.00	2.27	97.73	Fluorene	1
1990	D77	3	61.09585	-146.37826	237	0.46	0.00	2.27	97.73	Naphthalene	1
1990	D77	3	61.09585	-146.37826	237	0.46	0.00	2.27	97.73	Perylene	17.1
1990	D77	3	61.09585	-146.37826	237	0.46	0.00	2.27	97.73	Phenanthrene	47.9
1990	D77	3	61.09585	-146.37826	237	0.46	0.00	2.27	97.73	Pyrene	26.9
1991	11	1	61.10531	-146.33536	224	0.4	0.00	0.83	99.17	1-Methylnaphthalene	0
1991	11	1	61.10531	-146.33536	224	0.4	0.00	0.83	99.17	1-Methylphenanthrene	0.5
1991	11	1	61.10531	-146.33536	224	0.4	0.00	0.83	99.17	2,6-Dimethylnaphthalene	0
1991	11	1	61.10531	-146.33536	224	0.4	0.00	0.83	99.17	2-Methylnaphthalene	1
1991	11	1	61.10531	-146.33536	224	0.4	0.00	0.83	99.17	Acenaphthene	2.5
1991	11	1	61.10531	-146.33536	224	0.4	0.00	0.83	99.17	Anthracene	0
1991	11	1	61.10531	-146.33536	224	0.4	0.00	0.83	99.17	Benz[a]anthracene	0
1991	11	1	61.10531	-146.33536	224	0.4	0.00	0.83	99.17	Benzo[a]pyrene	0
1991	11	1	61.10531	-146.33536	224	0.4	0.00	0.83	99.17	Benzo[e]pyrene	0
1991	11	1	61.10531	-146.33536	224	0.4	0.00	0.83	99.17	Biphenyl	2.5
1991	11	1	61.10531	-146.33536	224	0.4	0.00	0.83	99.17	Chrysene	0
1991	11	1	61.10531	-146.33536	224	0.4	0.00	0.83	99.17	Dibenzo[a,h]anthracene	0
1991	11	1	61.10531	-146.33536	224	0.4	0.00	0.83	99.17	Fluoranthene	2.5
1991	11	1	61.10531	-146.33536	224	0.4	0.00	0.83	99.17	Fluorene	0.5
1991	11	1	61.10531	-146.33536	224	0.4	0.00	0.83	99.17	Naphthalene	0.5
1991	11	1	61.10531	-146.33536	224	0.4	0.00	0.83	99.17	Perylene	2.5
1991	11	1	61.10531	-146.33536	224	0.4	0.00	0.83	99.17	Phenanthrene	0
1991	11	1	61.10531	-146.33536	224	0.4	0.00	0.83	99.17	Pyrene	1
1991	11	2	61.10531	-146.33536	224	0.37	0.00	0.83	99.17	1-Methylnaphthalene	0.5
1991	11	2	61.10531	-146.33536	224	0.37	0.00	0.83	99.17	1-Methylphenanthrene	7.3
1991	11	2	61.10531	-146.33536	224	0.37	0.00	0.83	99.17	2,6-Dimethylnaphthalene	0.5
1991	11	2	61.10531	-146.33536	224	0.37	0.00	0.83	99.17	2-Methylnaphthalene	2.5
1991	11	2	61.10531	-146.33536	224	0.37	0.00	0.83	99.17	Acenaphthene	0
1991	11	2	61.10531	-146.33536	224	0.37	0.00	0.83	99.17	Anthracene	0.5
1991	11	2	61.10531	-146.33536	224	0.37	0.00	0.83	99.17	Benz[a]anthracene	0.5
1991	11	2	61.10531	-146.33536	224	0.37	0.00	0.83	99.17	Benzo[a]pyrene	0.5
1991	11	2	61.10531	-146.33536	224	0.37	0.00	0.83	99.17	Benzo[e]pyrene	0.5
1991	11	2	61.10531	-146.33536	224	0.37	0.00	0.83	99.17	Biphenyl	0
1991	11	2	61.10531	-146.33536	224	0.37	0.00	0.83	99.17	Chrysene	0.5
1991	11	2	61.10531	-146.33536	224	0.37	0.00	0.83	99.17	Dibenzo[a,h]anthracene	0.5
1991	11	2	61.10531	-146.33536	224	0.37	0.00	0.83	99.17	Fluoranthene	0
1991	11	2	61.10531	-146.33536	224	0.37	0.00	0.83	99.17	Fluorene	1
1991	11	2	61.10531	-146.33536	224	0.37	0.00	0.83	99.17	Naphthalene	1
1991	11	2	61.10531	-146.33536	224	0.37	0.00	0.83	99.17	Perylene	0
1991	11	2	61.10531	-146.33536	224	0.37	0.00	0.83	99.17	Phenanthrene	0.5
1991	11	2	61.10531	-146.33536	224	0.37	0.00	0.83	99.17	Pyrene	3.9
1991	11	3	61.10531	-146.33536	224	0.37	0.00	0.83	99.17	1-Methylnaphthalene	1
1991	11	3	61.10531	-146.33536	224	0.37	0.00	0.83	99.17	1-Methylphenanthrene	2.5
1991	11	3	61.10531	-146.33536	224	0.37	0.00	0.83	99.17	2,6-Dimethylnaphthalene	1
1991	11	3	61.10531	-146.33536	224	0.37	0.00	0.83	99.17	2-Methylnaphthalene	4
1991	11	3	61.10531	-146.33536	224	0.37	0.00	0.83	99.17	Acenaphthene	1
1991	11	3	61.10531	-146.33536	224	0.37	0.00	0.83	99.17	Anthracene	1
1991	11	3	61.10531	-146.33536	224	0.37	0.00	0.83	99.17	Benz[a]anthracene	1
1991	11	3	61.10531	-146.33536	224	0.37	0.00	0.83	99.17	Benzo[a]pyrene	1
1991	11	3	61.10531	-146.33536	224	0.37	0.00	0.83	99.17	Benzo[e]pyrene	1
1991	11	3	61.10531	-146.33536	224	0.37	0.00	0.83	99.17	Biphenyl	1
1991	11	3	61.10531	-146.33536	224	0.37	0.00	0.83	99.17	Chrysene	1
1991	11	3	61.10531	-146.33536	224	0.37	0.00	0.83	99.17	Dibenzo[a,h]anthracene	1
1991	11	3	61.10531	-146.33536	224	0.37	0.00	0.83	99.17	Fluoranthene	1
1991	11	3	61.10531	-146.33536	224	0.37	0.00	0.83	99.17	Fluorene	4
1991	11	3	61.10531	-146.33536	224	0.37	0.00	0.83	99.17	Naphthalene	4
1991	11	3	61.10531	-146.33536	224	0.37	0.00	0.83	99.17	Perylene	1
1991	11	3	61.10531	-146.33536	224	0.37	0.00	0.83	99.17	Phenanthrene	1
1991	11	3	61.10531	-146.33536	224	0.37	0.00	0.83	99.17	Pyrene	4
1991	16	1	61.09781	-146.36536	233	0.47	0.00	0.09	99.91	1-Methylnaphthalene	0
1991	16	1	61.09781	-146.36536	233	0.47	0.00	0.09	99.91	1-Methylphenanthrene	1
1991	16	1	61.09781	-146.36536	233	0.47	0.00	0.09	99.91	2,6-Dimethylnaphthalene	0
1991	16	1	61.09781	-146.36536	233	0.47	0.00	0.09	99.91	2-Methylnaphthalene	0.5
1991	16	1	61.09781	-146.36536	233	0.47	0.00	0.09	99.91	Acenaphthene	0
1991	16	1	61.09781	-146.36536	233	0.47	0.00	0.09	99.91	Anthracene	0
1991	16	1	61.09781	-146.36536	233	0.47	0.00	0.09	99.91	Benz[a]anthracene	0
1991	16	1	61.09781	-146.36536	233	0.47	0.00	0.09	99.91	Benzo[a]pyrene	0
1991	16	1	61.09781	-146.36536	233	0.47	0.00	0.09	99.91	Benzo[e]pyrene	0
1991	16	1	61.09781	-146.36536	233	0.47	0.00	0.09	99.91	Biphenyl	2.5
1991	16	1	61.09781	-146.36536	233	0.47	0.00	0.09	99.91	Chrysene	0
1991	16	1	61.09781	-146.36536	233	0.47	0.00	0.09	99.91	Dibenzo[a,h]anthracene	0
1991	16	1	61.09781	-146.36536	233	0.47	0.00	0.09	99.91	Fluoranthene	0
1991	16	1	61.09781	-146.36536	233	0.47	0.00	0.09	99.91	Fluorene	2.5
1991	16	1	61.09781	-146.36536	233	0.47	0.00	0.09	99.91	Naphthalene	0
1991	16	1	61.09781	-146.36536	233	0.47	0.00	0.09	99.91	Perylene	0
1991	16	1	61.09781	-146.36536	233	0.47	0.00	0.09	99.91	Phenanthrene	1
1991	16	1	61.09781	-146.36536	233	0.47	0.00	0.09	99.91	Pyrene	0.5
1991	16	2	61.09781	-146.36536	233	0.46	0.00	0.09	99.91	1-Methylnaphthalene	0.5
1991	16	2	61.09781	-146.36536	233	0.46	0.00	0.09	99.91	1-Methylphenanthrene	35.9
1991	16	2	61.09781	-146.36536	233	0.46	0.00	0.09	99.91	2,6-Dimethylnaphthalene	0.5
1991	16	2	61.09781	-146.36536	233	0.46	0.00	0.09	99.91	2-Methylnaphthalene	1
1991	16	2	61.09781	-146.36536	233	0.46	0.00	0.09	99.91	Acenaphthene	0.5
1991	16	2	61.09781	-146.36536	233	0.46	0.00	0.09	99.91	Anthracene	1
1991	16	2	61.09781	-146.36536	233	0.46	0.00	0.09	99.91	Benz[a]anthracene	0.5
1991	16	2	61.09781	-146.36536	233	0.46	0.00	0.09	99.91	Benzo[a]pyrene	0.5
1991	16	2	61.09781	-146.36536	233	0.46	0.00	0.09	99.91	Benzo[e]pyrene	0.5
1991	16	2	61.09781	-146.36536	233	0.46	0.00	0.09	99.91	Biphenyl	0
1991	16	2	61.09781	-146.36536	233	0.46	0.00	0.09	99.91	Chrysene	0.5
1991	16	2	61.09781	-146.36536	233	0.46	0.00	0.09	99.91	Dibenzo[a,h]anthracene	0.5
1991	16	2	61.09781	-146.36536	233	0.46	0.00	0.09	99.91	Fluoranthene	1
1991	16	2	61.09781	-146.36536	233	0.46	0.00	0.09	99.91	Fluorene	0
1991	16	2	61.09781	-146.36536	233	0.46	0.00	0.09	99.91	Naphthalene	0.5
1991	16	2	61.09781	-146.36536	233	0.46	0.00	0.09	99.91	Perylene	0.5
1991	16	2	61.09781	-146.36536	233	0.46	0.00	0.09	99.91	Phenanthrene	0.5
1991	16	2	61.09781	-146.36536	233	0.46	0.00	0.09	99.91	Pyrene	12.3
1991	16	3	61.09781	-146.36536	233	0.43	0.00	0.09	99.91	1-Methylnaphthalene	1
1991	16	3	61.09781	-146.36536	233	0.43	0.00	0.09	99.91	1-Methylphenanthrene	4
1991	16	3	61.09781	-146.36536	233	0.43	0.00	0.09	99.91	2,6-Dimethylnaphthalene	1
1991	16	3	61.09781	-146.36536	233	0.43	0.00	0.09	99.91	2-Methylnaphthalene	4
1991	16	3	61.09781	-146.36536	233	0.43	0.00	0.09	99.91	Acenaphthene	1
1991	16	3	61.09781	-146.36536	233	0.43	0.00	0.09	99.91	Anthracene	2.5
1991	16	3	61.09781	-146.36536	233	0.43	0.00	0.09	99.91	Benz[a]anthracene	1
1991	16	3	61.09781	-146.36536	233	0.43	0.00	0.09	99.91	Benzo[a]pyrene	1
1991	16	3	61.09781	-146.36536	233	0.43	0.00	0.09	99.91	Benzo[e]pyrene	1
1991	16	3	61.09781	-146.36536	233	0.43	0.00	0.09	99.91	Biphenyl	1
1991	16	3	61.09781	-146.36536	233	0.43	0.00	0.09	99.91	Chrysene	1
1991	16	3	61.09781	-146.36536	233	0.43	0.00	0.09	99.91	Dibenzo[a,h]anthracene	1
1991	16	3	61.09781	-146.36536	233	0.43	0.00	0.09	99.91	Fluoranthene	2.5
1991	16	3	61.09781	-146.36536	233	0.43	0.00	0.09	99.91	Fluorene	1
1991	16	3	61.09781	-146.36536	233	0.43	0.00	0.09	99.91	Naphthalene	1
1991	16	3	61.09781	-146.36536	233	0.43	0.00	0.09	99.91	Perylene	1
1991	16	3	61.09781	-146.36536	233	0.43	0.00	0.09	99.91	Phenanthrene	4
1991	16	3	61.09781	-146.36536	233	0.43	0.00	0.09	99.91	Pyrene	17.4
1991	40	1	61.10531	-146.48036	242	0.69	0.00	3.80	96.20	1-Methylnaphthalene	0
1991	40	1	61.10531	-146.48036	242	0.69	0.00	3.80	96.20	1-Methylphenanthrene	13.6
1991	40	1	61.10531	-146.48036	242	0.69	0.00	3.80	96.20	2,6-Dimethylnaphthalene	1
1991	40	1	61.10531	-146.48036	242	0.69	0.00	3.80	96.20	2-Methylnaphthalene	0
1991	40	1	61.10531	-146.48036	242	0.69	0.00	3.80	96.20	Acenaphthene	0
1991	40	1	61.10531	-146.48036	242	0.69	0.00	3.80	96.20	Anthracene	0
1991	40	1	61.10531	-146.48036	242	0.69	0.00	3.80	96.20	Benz[a]anthracene	0
1991	40	1	61.10531	-146.48036	242	0.69	0.00	3.80	96.20	Benzo[a]pyrene	0
1991	40	1	61.10531	-146.48036	242	0.69	0.00	3.80	96.20	Benzo[e]pyrene	0
1991	40	1	61.10531	-146.48036	242	0.69	0.00	3.80	96.20	Biphenyl	1
1991	40	1	61.10531	-146.48036	242	0.69	0.00	3.80	96.20	Chrysene	88.6
1991	40	1	61.10531	-146.48036	242	0.69	0.00	3.80	96.20	Dibenzo[a,h]anthracene	0
1991	40	1	61.10531	-146.48036	242	0.69	0.00	3.80	96.20	Fluoranthene	43
1991	40	1	61.10531	-146.48036	242	0.69	0.00	3.80	96.20	Fluorene	0
1991	40	1	61.10531	-146.48036	242	0.69	0.00	3.80	96.20	Naphthalene	0
1991	40	1	61.10531	-146.48036	242	0.69	0.00	3.80	96.20	Perylene	1
1991	40	1	61.10531	-146.48036	242	0.69	0.00	3.80	96.20	Phenanthrene	1
1991	40	1	61.10531	-146.48036	242	0.69	0.00	3.80	96.20	Pyrene	1
1991	40	2	61.10531	-146.48036	242	0.59	0.00	3.80	96.20	1-Methylnaphthalene	0.5
1991	40	2	61.10531	-146.48036	242	0.59	0.00	3.80	96.20	1-Methylphenanthrene	10.9
1991	40	2	61.10531	-146.48036	242	0.59	0.00	3.80	96.20	2,6-Dimethylnaphthalene	2.5
1991	40	2	61.10531	-146.48036	242	0.59	0.00	3.80	96.20	2-Methylnaphthalene	1
1991	40	2	61.10531	-146.48036	242	0.59	0.00	3.80	96.20	Acenaphthene	1
1991	40	2	61.10531	-146.48036	242	0.59	0.00	3.80	96.20	Anthracene	0.5
1991	40	2	61.10531	-146.48036	242	0.59	0.00	3.80	96.20	Benz[a]anthracene	0.5
1991	40	2	61.10531	-146.48036	242	0.59	0.00	3.80	96.20	Benzo[a]pyrene	0.5
1991	40	2	61.10531	-146.48036	242	0.59	0.00	3.80	96.20	Benzo[e]pyrene	0.5
1991	40	2	61.10531	-146.48036	242	0.59	0.00	3.80	96.20	Biphenyl	2.5
1991	40	2	61.10531	-146.48036	242	0.59	0.00	3.80	96.20	Chrysene	0
1991	40	2	61.10531	-146.48036	242	0.59	0.00	3.80	96.20	Dibenzo[a,h]anthracene	0.5
1991	40	2	61.10531	-146.48036	242	0.59	0.00	3.80	96.20	Fluoranthene	1
1991	40	2	61.10531	-146.48036	242	0.59	0.00	3.80	96.20	Fluorene	0.5
1991	40	2	61.10531	-146.48036	242	0.59	0.00	3.80	96.20	Naphthalene	0.5
1991	40	2	61.10531	-146.48036	242	0.59	0.00	3.80	96.20	Perylene	2.5
1991	40	2	61.10531	-146.48036	242	0.59	0.00	3.80	96.20	Phenanthrene	2.5
1991	40	2	61.10531	-146.48036	242	0.59	0.00	3.80	96.20	Pyrene	9.7
1991	40	3	61.10531	-146.48036	242	0.61	0.00	3.80	96.20	1-Methylnaphthalene	1
1991	40	3	61.10531	-146.48036	242	0.61	0.00	3.80	96.20	1-Methylphenanthrene	43.4
1991	40	3	61.10531	-146.48036	242	0.61	0.00	3.80	96.20	2,6-Dimethylnaphthalene	4
1991	40	3	61.10531	-146.48036	242	0.61	0.00	3.80	96.20	2-Methylnaphthalene	2.5
1991	40	3	61.10531	-146.48036	242	0.61	0.00	3.80	96.20	Acenaphthene	2.5
1991	40	3	61.10531	-146.48036	242	0.61	0.00	3.80	96.20	Anthracene	1
1991	40	3	61.10531	-146.48036	242	0.61	0.00	3.80	96.20	Benz[a]anthracene	1
1991	40	3	61.10531	-146.48036	242	0.61	0.00	3.80	96.20	Benzo[a]pyrene	1
1991	40	3	61.10531	-146.48036	242	0.61	0.00	3.80	96.20	Benzo[e]pyrene	1
1991	40	3	61.10531	-146.48036	242	0.61	0.00	3.80	96.20	Biphenyl	4
1991	40	3	61.10531	-146.48036	242	0.61	0.00	3.80	96.20	Chrysene	1
1991	40	3	61.10531	-146.48036	242	0.61	0.00	3.80	96.20	Dibenzo[a,h]anthracene	1
1991	40	3	61.10531	-146.48036	242	0.61	0.00	3.80	96.20	Fluoranthene	4
1991	40	3	61.10531	-146.48036	242	0.61	0.00	3.80	96.20	Fluorene	1
1991	40	3	61.10531	-146.48036	242	0.61	0.00	3.80	96.20	Naphthalene	1
1991	40	3	61.10531	-146.48036	242	0.61	0.00	3.80	96.20	Perylene	4
1991	40	3	61.10531	-146.48036	242	0.61	0.00	3.80	96.20	Phenanthrene	4
1991	40	3	61.10531	-146.48036	242	0.61	0.00	3.80	96.20	Pyrene	4
1991	50	1	61.10531	-146.59703	247	0.7	0.00	4.06	95.94	1-Methylnaphthalene	0.5
1991	50	1	61.10531	-146.59703	247	0.7	0.00	4.06	95.94	1-Methylphenanthrene	15.2
1991	50	1	61.10531	-146.59703	247	0.7	0.00	4.06	95.94	2,6-Dimethylnaphthalene	1
1991	50	1	61.10531	-146.59703	247	0.7	0.00	4.06	95.94	2-Methylnaphthalene	0.5
1991	50	1	61.10531	-146.59703	247	0.7	0.00	4.06	95.94	Acenaphthene	0
1991	50	1	61.10531	-146.59703	247	0.7	0.00	4.06	95.94	Anthracene	13.2
1991	50	1	61.10531	-146.59703	247	0.7	0.00	4.06	95.94	Benz[a]anthracene	0
1991	50	1	61.10531	-146.59703	247	0.7	0.00	4.06	95.94	Benzo[a]pyrene	0
1991	50	1	61.10531	-146.59703	247	0.7	0.00	4.06	95.94	Benzo[e]pyrene	0.5
1991	50	1	61.10531	-146.59703	247	0.7	0.00	4.06	95.94	Biphenyl	1
1991	50	1	61.10531	-146.59703	247	0.7	0.00	4.06	95.94	Chrysene	0
1991	50	1	61.10531	-146.59703	247	0.7	0.00	4.06	95.94	Dibenzo[a,h]anthracene	0
1991	50	1	61.10531	-146.59703	247	0.7	0.00	4.06	95.94	Fluoranthene	5.4
1991	50	1	61.10531	-146.59703	247	0.7	0.00	4.06	95.94	Fluorene	2.5
1991	50	1	61.10531	-146.59703	247	0.7	0.00	4.06	95.94	Naphthalene	1
1991	50	1	61.10531	-146.59703	247	0.7	0.00	4.06	95.94	Perylene	0.5
1991	50	1	61.10531	-146.59703	247	0.7	0.00	4.06	95.94	Phenanthrene	22.1
1991	50	1	61.10531	-146.59703	247	0.7	0.00	4.06	95.94	Pyrene	9.1
1991	50	2	61.10531	-146.59703	247	0.7	0.00	4.06	95.94	1-Methylnaphthalene	4
1991	50	2	61.10531	-146.59703	247	0.7	0.00	4.06	95.94	1-Methylphenanthrene	37.3
1991	50	2	61.10531	-146.59703	247	0.7	0.00	4.06	95.94	2,6-Dimethylnaphthalene	2.5
1991	50	2	61.10531	-146.59703	247	0.7	0.00	4.06	95.94	2-Methylnaphthalene	11.9
1991	50	2	61.10531	-146.59703	247	0.7	0.00	4.06	95.94	Acenaphthene	0.5
1991	50	2	61.10531	-146.59703	247	0.7	0.00	4.06	95.94	Anthracene	13.2
1991	50	2	61.10531	-146.59703	247	0.7	0.00	4.06	95.94	Benz[a]anthracene	2.8
1991	50	2	61.10531	-146.59703	247	0.7	0.00	4.06	95.94	Benzo[a]pyrene	0.5
1991	50	2	61.10531	-146.59703	247	0.7	0.00	4.06	95.94	Benzo[e]pyrene	1
1991	50	2	61.10531	-146.59703	247	0.7	0.00	4.06	95.94	Biphenyl	0.5
1991	50	2	61.10531	-146.59703	247	0.7	0.00	4.06	95.94	Chrysene	0.5
1991	50	2	61.10531	-146.59703	247	0.7	0.00	4.06	95.94	Dibenzo[a,h]anthracene	1
1991	50	2	61.10531	-146.59703	247	0.7	0.00	4.06	95.94	Fluoranthene	7
1991	50	2	61.10531	-146.59703	247	0.7	0.00	4.06	95.94	Fluorene	6
1991	50	2	61.10531	-146.59703	247	0.7	0.00	4.06	95.94	Naphthalene	4.3
1991	50	2	61.10531	-146.59703	247	0.7	0.00	4.06	95.94	Perylene	5.8
1991	50	2	61.10531	-146.59703	247	0.7	0.00	4.06	95.94	Phenanthrene	86.6
1991	50	2	61.10531	-146.59703	247	0.7	0.00	4.06	95.94	Pyrene	10
1991	50	3	61.10531	-146.59703	247	0.82	0.00	4.06	95.94	1-Methylnaphthalene	2.5
1991	50	3	61.10531	-146.59703	247	0.82	0.00	4.06	95.94	1-Methylphenanthrene	10.5
1991	50	3	61.10531	-146.59703	247	0.82	0.00	4.06	95.94	2,6-Dimethylnaphthalene	4
1991	50	3	61.10531	-146.59703	247	0.82	0.00	4.06	95.94	2-Methylnaphthalene	5.2
1991	50	3	61.10531	-146.59703	247	0.82	0.00	4.06	95.94	Acenaphthene	1
1991	50	3	61.10531	-146.59703	247	0.82	0.00	4.06	95.94	Anthracene	0.5
1991	50	3	61.10531	-146.59703	247	0.82	0.00	4.06	95.94	Benz[a]anthracene	1
1991	50	3	61.10531	-146.59703	247	0.82	0.00	4.06	95.94	Benzo[a]pyrene	1
1991	50	3	61.10531	-146.59703	247	0.82	0.00	4.06	95.94	Benzo[e]pyrene	4
1991	50	3	61.10531	-146.59703	247	0.82	0.00	4.06	95.94	Biphenyl	4
1991	50	3	61.10531	-146.59703	247	0.82	0.00	4.06	95.94	Chrysene	1
1991	50	3	61.10531	-146.59703	247	0.82	0.00	4.06	95.94	Dibenzo[a,h]anthracene	2.5
1991	50	3	61.10531	-146.59703	247	0.82	0.00	4.06	95.94	Fluoranthene	0.5
1991	50	3	61.10531	-146.59703	247	0.82	0.00	4.06	95.94	Fluorene	0.5
1991	50	3	61.10531	-146.59703	247	0.82	0.00	4.06	95.94	Naphthalene	4
1991	50	3	61.10531	-146.59703	247	0.82	0.00	4.06	95.94	Perylene	9.2
1991	50	3	61.10531	-146.59703	247	0.82	0.00	4.06	95.94	Phenanthrene	6.9
1991	50	3	61.10531	-146.59703	247	0.82	0.00	4.06	95.94	Pyrene	15.3
1991	80	1	61.09164	-146.40618	78	0.71	0.00	3.06	96.94	1-Methylnaphthalene	0
1991	80	1	61.09164	-146.40618	78	0.71	0.00	3.06	96.94	1-Methylphenanthrene	24.3
1991	80	1	61.09164	-146.40618	78	0.71	0.00	3.06	96.94	2,6-Dimethylnaphthalene	1
1991	80	1	61.09164	-146.40618	78	0.71	0.00	3.06	96.94	2-Methylnaphthalene	0.5
1991	80	1	61.09164	-146.40618	78	0.71	0.00	3.06	96.94	Acenaphthene	9.7
1991	80	1	61.09164	-146.40618	78	0.71	0.00	3.06	96.94	Anthracene	0.5
1991	80	1	61.09164	-146.40618	78	0.71	0.00	3.06	96.94	Benz[a]anthracene	2.5
1991	80	1	61.09164	-146.40618	78	0.71	0.00	3.06	96.94	Benzo[a]pyrene	12.8
1991	80	1	61.09164	-146.40618	78	0.71	0.00	3.06	96.94	Benzo[e]pyrene	0
1991	80	1	61.09164	-146.40618	78	0.71	0.00	3.06	96.94	Biphenyl	0
1991	80	1	61.09164	-146.40618	78	0.71	0.00	3.06	96.94	Chrysene	8.3
1991	80	1	61.09164	-146.40618	78	0.71	0.00	3.06	96.94	Dibenzo[a,h]anthracene	0
1991	80	1	61.09164	-146.40618	78	0.71	0.00	3.06	96.94	Fluoranthene	11.7
1991	80	1	61.09164	-146.40618	78	0.71	0.00	3.06	96.94	Fluorene	8.1
1991	80	1	61.09164	-146.40618	78	0.71	0.00	3.06	96.94	Naphthalene	0.5
1991	80	1	61.09164	-146.40618	78	0.71	0.00	3.06	96.94	Perylene	0
1991	80	1	61.09164	-146.40618	78	0.71	0.00	3.06	96.94	Phenanthrene	32.8
1991	80	1	61.09164	-146.40618	78	0.71	0.00	3.06	96.94	Pyrene	15.2
1991	80	2	61.09164	-146.40618	78	0.61	0.00	3.06	96.94	1-Methylnaphthalene	1
1991	80	2	61.09164	-146.40618	78	0.61	0.00	3.06	96.94	1-Methylphenanthrene	38.6
1991	80	2	61.09164	-146.40618	78	0.61	0.00	3.06	96.94	2,6-Dimethylnaphthalene	8.1
1991	80	2	61.09164	-146.40618	78	0.61	0.00	3.06	96.94	2-Methylnaphthalene	8.1
1991	80	2	61.09164	-146.40618	78	0.61	0.00	3.06	96.94	Acenaphthene	0
1991	80	2	61.09164	-146.40618	78	0.61	0.00	3.06	96.94	Anthracene	28.3
1991	80	2	61.09164	-146.40618	78	0.61	0.00	3.06	96.94	Benz[a]anthracene	10.7
1991	80	2	61.09164	-146.40618	78	0.61	0.00	3.06	96.94	Benzo[a]pyrene	0.5
1991	80	2	61.09164	-146.40618	78	0.61	0.00	3.06	96.94	Benzo[e]pyrene	0.5
1991	80	2	61.09164	-146.40618	78	0.61	0.00	3.06	96.94	Biphenyl	0.5
1991	80	2	61.09164	-146.40618	78	0.61	0.00	3.06	96.94	Chrysene	11.1
1991	80	2	61.09164	-146.40618	78	0.61	0.00	3.06	96.94	Dibenzo[a,h]anthracene	15
1991	80	2	61.09164	-146.40618	78	0.61	0.00	3.06	96.94	Fluoranthene	11.9
1991	80	2	61.09164	-146.40618	78	0.61	0.00	3.06	96.94	Fluorene	0.5
1991	80	2	61.09164	-146.40618	78	0.61	0.00	3.06	96.94	Naphthalene	1
1991	80	2	61.09164	-146.40618	78	0.61	0.00	3.06	96.94	Perylene	1
1991	80	2	61.09164	-146.40618	78	0.61	0.00	3.06	96.94	Phenanthrene	130.7
1991	80	2	61.09164	-146.40618	78	0.61	0.00	3.06	96.94	Pyrene	2.5
1991	80	3	61.09164	-146.40618	78	0.64	0.00	3.06	96.94	1-Methylnaphthalene	2.5
1991	80	3	61.09164	-146.40618	78	0.64	0.00	3.06	96.94	1-Methylphenanthrene	14.3
1991	80	3	61.09164	-146.40618	78	0.64	0.00	3.06	96.94	2,6-Dimethylnaphthalene	4
1991	80	3	61.09164	-146.40618	78	0.64	0.00	3.06	96.94	2-Methylnaphthalene	2.5
1991	80	3	61.09164	-146.40618	78	0.64	0.00	3.06	96.94	Acenaphthene	1
1991	80	3	61.09164	-146.40618	78	0.64	0.00	3.06	96.94	Anthracene	2.5
1991	80	3	61.09164	-146.40618	78	0.64	0.00	3.06	96.94	Benz[a]anthracene	16.8
1991	80	3	61.09164	-146.40618	78	0.64	0.00	3.06	96.94	Benzo[a]pyrene	42.1
1991	80	3	61.09164	-146.40618	78	0.64	0.00	3.06	96.94	Benzo[e]pyrene	1
1991	80	3	61.09164	-146.40618	78	0.64	0.00	3.06	96.94	Biphenyl	1
1991	80	3	61.09164	-146.40618	78	0.64	0.00	3.06	96.94	Chrysene	36.9
1991	80	3	61.09164	-146.40618	78	0.64	0.00	3.06	96.94	Dibenzo[a,h]anthracene	1
1991	80	3	61.09164	-146.40618	78	0.64	0.00	3.06	96.94	Fluoranthene	37.8
1991	80	3	61.09164	-146.40618	78	0.64	0.00	3.06	96.94	Fluorene	2.5
1991	80	3	61.09164	-146.40618	78	0.64	0.00	3.06	96.94	Naphthalene	4
1991	80	3	61.09164	-146.40618	78	0.64	0.00	3.06	96.94	Perylene	17.8
1991	80	3	61.09164	-146.40618	78	0.64	0.00	3.06	96.94	Phenanthrene	25.7
1991	80	3	61.09164	-146.40618	78	0.64	0.00	3.06	96.94	Pyrene	35.2
1991	82	1	61.09077	-146.37303	52	0.73	0.00	29.11	70.89	1-Methylnaphthalene	0
1991	82	1	61.09077	-146.37303	52	0.73	0.00	29.11	70.89	1-Methylphenanthrene	8.2
1991	82	1	61.09077	-146.37303	52	0.73	0.00	29.11	70.89	2,6-Dimethylnaphthalene	1
1991	82	1	61.09077	-146.37303	52	0.73	0.00	29.11	70.89	2-Methylnaphthalene	0.5
1991	82	1	61.09077	-146.37303	52	0.73	0.00	29.11	70.89	Acenaphthene	0
1991	82	1	61.09077	-146.37303	52	0.73	0.00	29.11	70.89	Anthracene	6
1991	82	1	61.09077	-146.37303	52	0.73	0.00	29.11	70.89	Benz[a]anthracene	0
1991	82	1	61.09077	-146.37303	52	0.73	0.00	29.11	70.89	Benzo[a]pyrene	1
1991	82	1	61.09077	-146.37303	52	0.73	0.00	29.11	70.89	Benzo[e]pyrene	5.5
1991	82	1	61.09077	-146.37303	52	0.73	0.00	29.11	70.89	Biphenyl	1
1991	82	1	61.09077	-146.37303	52	0.73	0.00	29.11	70.89	Chrysene	9
1991	82	1	61.09077	-146.37303	52	0.73	0.00	29.11	70.89	Dibenzo[a,h]anthracene	0
1991	82	1	61.09077	-146.37303	52	0.73	0.00	29.11	70.89	Fluoranthene	13.3
1991	82	1	61.09077	-146.37303	52	0.73	0.00	29.11	70.89	Fluorene	1
1991	82	1	61.09077	-146.37303	52	0.73	0.00	29.11	70.89	Naphthalene	0.5
1991	82	1	61.09077	-146.37303	52	0.73	0.00	29.11	70.89	Perylene	9.7
1991	82	1	61.09077	-146.37303	52	0.73	0.00	29.11	70.89	Phenanthrene	15.1
1991	82	1	61.09077	-146.37303	52	0.73	0.00	29.11	70.89	Pyrene	11.2
1991	82	2	61.09077	-146.37303	52	0.8	0.00	29.11	70.89	1-Methylnaphthalene	0.5
1991	82	2	61.09077	-146.37303	52	0.8	0.00	29.11	70.89	1-Methylphenanthrene	28.7
1991	82	2	61.09077	-146.37303	52	0.8	0.00	29.11	70.89	2,6-Dimethylnaphthalene	0.5
1991	82	2	61.09077	-146.37303	52	0.8	0.00	29.11	70.89	2-Methylnaphthalene	1
1991	82	2	61.09077	-146.37303	52	0.8	0.00	29.11	70.89	Acenaphthene	0.5
1991	82	2	61.09077	-146.37303	52	0.8	0.00	29.11	70.89	Anthracene	6.7
1991	82	2	61.09077	-146.37303	52	0.8	0.00	29.11	70.89	Benz[a]anthracene	0.5
1991	82	2	61.09077	-146.37303	52	0.8	0.00	29.11	70.89	Benzo[a]pyrene	2.5
1991	82	2	61.09077	-146.37303	52	0.8	0.00	29.11	70.89	Benzo[e]pyrene	0
1991	82	2	61.09077	-146.37303	52	0.8	0.00	29.11	70.89	Biphenyl	4
1991	82	2	61.09077	-146.37303	52	0.8	0.00	29.11	70.89	Chrysene	15.4
1991	82	2	61.09077	-146.37303	52	0.8	0.00	29.11	70.89	Dibenzo[a,h]anthracene	2.5
1991	82	2	61.09077	-146.37303	52	0.8	0.00	29.11	70.89	Fluoranthene	10.5
1991	82	2	61.09077	-146.37303	52	0.8	0.00	29.11	70.89	Fluorene	0.5
1991	82	2	61.09077	-146.37303	52	0.8	0.00	29.11	70.89	Naphthalene	1
1991	82	2	61.09077	-146.37303	52	0.8	0.00	29.11	70.89	Perylene	0.5
1991	82	2	61.09077	-146.37303	52	0.8	0.00	29.11	70.89	Phenanthrene	57.6
1991	82	2	61.09077	-146.37303	52	0.8	0.00	29.11	70.89	Pyrene	16
1991	82	3	61.09077	-146.37303	52	0.66	0.00	29.11	70.89	1-Methylnaphthalene	1
1991	82	3	61.09077	-146.37303	52	0.66	0.00	29.11	70.89	1-Methylphenanthrene	67.4
1991	82	3	61.09077	-146.37303	52	0.66	0.00	29.11	70.89	2,6-Dimethylnaphthalene	4
1991	82	3	61.09077	-146.37303	52	0.66	0.00	29.11	70.89	2-Methylnaphthalene	4
1991	82	3	61.09077	-146.37303	52	0.66	0.00	29.11	70.89	Acenaphthene	1
1991	82	3	61.09077	-146.37303	52	0.66	0.00	29.11	70.89	Anthracene	8.2
1991	82	3	61.09077	-146.37303	52	0.66	0.00	29.11	70.89	Benz[a]anthracene	1
1991	82	3	61.09077	-146.37303	52	0.66	0.00	29.11	70.89	Benzo[a]pyrene	4
1991	82	3	61.09077	-146.37303	52	0.66	0.00	29.11	70.89	Benzo[e]pyrene	1
1991	82	3	61.09077	-146.37303	52	0.66	0.00	29.11	70.89	Biphenyl	0.5
1991	82	3	61.09077	-146.37303	52	0.66	0.00	29.11	70.89	Chrysene	19.7
1991	82	3	61.09077	-146.37303	52	0.66	0.00	29.11	70.89	Dibenzo[a,h]anthracene	1
1991	82	3	61.09077	-146.37303	52	0.66	0.00	29.11	70.89	Fluoranthene	20.9
1991	82	3	61.09077	-146.37303	52	0.66	0.00	29.11	70.89	Fluorene	4
1991	82	3	61.09077	-146.37303	52	0.66	0.00	29.11	70.89	Naphthalene	4
1991	82	3	61.09077	-146.37303	52	0.66	0.00	29.11	70.89	Perylene	2.5
1991	82	3	61.09077	-146.37303	52	0.66	0.00	29.11	70.89	Phenanthrene	17
1991	82	3	61.09077	-146.37303	52	0.66	0.00	29.11	70.89	Pyrene	14.5
1991	D25	1	61.09103	-146.38798	71	0.73	0.31	7.16	92.53	1-Methylnaphthalene	1
1991	D25	1	61.09103	-146.38798	71	0.73	0.31	7.16	92.53	1-Methylphenanthrene	13.6
1991	D25	1	61.09103	-146.38798	71	0.73	0.31	7.16	92.53	2,6-Dimethylnaphthalene	2.5
1991	D25	1	61.09103	-146.38798	71	0.73	0.31	7.16	92.53	2-Methylnaphthalene	0.5
1991	D25	1	61.09103	-146.38798	71	0.73	0.31	7.16	92.53	Acenaphthene	0.5
1991	D25	1	61.09103	-146.38798	71	0.73	0.31	7.16	92.53	Anthracene	0
1991	D25	1	61.09103	-146.38798	71	0.73	0.31	7.16	92.53	Benz[a]anthracene	0
1991	D25	1	61.09103	-146.38798	71	0.73	0.31	7.16	92.53	Benzo[a]pyrene	22.6
1991	D25	1	61.09103	-146.38798	71	0.73	0.31	7.16	92.53	Benzo[e]pyrene	0
1991	D25	1	61.09103	-146.38798	71	0.73	0.31	7.16	92.53	Biphenyl	0
1991	D25	1	61.09103	-146.38798	71	0.73	0.31	7.16	92.53	Chrysene	32.5
1991	D25	1	61.09103	-146.38798	71	0.73	0.31	7.16	92.53	Dibenzo[a,h]anthracene	0
1991	D25	1	61.09103	-146.38798	71	0.73	0.31	7.16	92.53	Fluoranthene	15.9
1991	D25	1	61.09103	-146.38798	71	0.73	0.31	7.16	92.53	Fluorene	2.5
1991	D25	1	61.09103	-146.38798	71	0.73	0.31	7.16	92.53	Naphthalene	0
1991	D25	1	61.09103	-146.38798	71	0.73	0.31	7.16	92.53	Perylene	0
1991	D25	1	61.09103	-146.38798	71	0.73	0.31	7.16	92.53	Phenanthrene	11.4
1991	D25	1	61.09103	-146.38798	71	0.73	0.31	7.16	92.53	Pyrene	13.6
1991	D25	2	61.09103	-146.38798	71	0.71	0.31	7.16	92.53	1-Methylnaphthalene	4
1991	D25	2	61.09103	-146.38798	71	0.71	0.31	7.16	92.53	1-Methylphenanthrene	20.8
1991	D25	2	61.09103	-146.38798	71	0.71	0.31	7.16	92.53	2,6-Dimethylnaphthalene	11.1
1991	D25	2	61.09103	-146.38798	71	0.71	0.31	7.16	92.53	2-Methylnaphthalene	9.2
1991	D25	2	61.09103	-146.38798	71	0.71	0.31	7.16	92.53	Acenaphthene	7.8
1991	D25	2	61.09103	-146.38798	71	0.71	0.31	7.16	92.53	Anthracene	0.5
1991	D25	2	61.09103	-146.38798	71	0.71	0.31	7.16	92.53	Benz[a]anthracene	0.5
1991	D25	2	61.09103	-146.38798	71	0.71	0.31	7.16	92.53	Benzo[a]pyrene	30
1991	D25	2	61.09103	-146.38798	71	0.71	0.31	7.16	92.53	Benzo[e]pyrene	2.5
1991	D25	2	61.09103	-146.38798	71	0.71	0.31	7.16	92.53	Biphenyl	0.5
1991	D25	2	61.09103	-146.38798	71	0.71	0.31	7.16	92.53	Chrysene	0.5
1991	D25	2	61.09103	-146.38798	71	0.71	0.31	7.16	92.53	Dibenzo[a,h]anthracene	0.5
1991	D25	2	61.09103	-146.38798	71	0.71	0.31	7.16	92.53	Fluoranthene	18.3
1991	D25	2	61.09103	-146.38798	71	0.71	0.31	7.16	92.53	Fluorene	6.4
1991	D25	2	61.09103	-146.38798	71	0.71	0.31	7.16	92.53	Naphthalene	2.5
1991	D25	2	61.09103	-146.38798	71	0.71	0.31	7.16	92.53	Perylene	1
1991	D25	2	61.09103	-146.38798	71	0.71	0.31	7.16	92.53	Phenanthrene	31.1
1991	D25	2	61.09103	-146.38798	71	0.71	0.31	7.16	92.53	Pyrene	15.3
1991	D25	3	61.09103	-146.38798	71	0.69	0.31	7.16	92.53	1-Methylnaphthalene	0.5
1991	D25	3	61.09103	-146.38798	71	0.69	0.31	7.16	92.53	1-Methylphenanthrene	42.3
1991	D25	3	61.09103	-146.38798	71	0.69	0.31	7.16	92.53	2,6-Dimethylnaphthalene	8.4
1991	D25	3	61.09103	-146.38798	71	0.69	0.31	7.16	92.53	2-Methylnaphthalene	8.6
1991	D25	3	61.09103	-146.38798	71	0.69	0.31	7.16	92.53	Acenaphthene	10.5
1991	D25	3	61.09103	-146.38798	71	0.69	0.31	7.16	92.53	Anthracene	1
1991	D25	3	61.09103	-146.38798	71	0.69	0.31	7.16	92.53	Benz[a]anthracene	1
1991	D25	3	61.09103	-146.38798	71	0.69	0.31	7.16	92.53	Benzo[a]pyrene	36.9
1991	D25	3	61.09103	-146.38798	71	0.69	0.31	7.16	92.53	Benzo[e]pyrene	1
1991	D25	3	61.09103	-146.38798	71	0.69	0.31	7.16	92.53	Biphenyl	1
1991	D25	3	61.09103	-146.38798	71	0.69	0.31	7.16	92.53	Chrysene	26.4
1991	D25	3	61.09103	-146.38798	71	0.69	0.31	7.16	92.53	Dibenzo[a,h]anthracene	1
1991	D25	3	61.09103	-146.38798	71	0.69	0.31	7.16	92.53	Fluoranthene	24.1
1991	D25	3	61.09103	-146.38798	71	0.69	0.31	7.16	92.53	Fluorene	18.9
1991	D25	3	61.09103	-146.38798	71	0.69	0.31	7.16	92.53	Naphthalene	1
1991	D25	3	61.09103	-146.38798	71	0.69	0.31	7.16	92.53	Perylene	39
1991	D25	3	61.09103	-146.38798	71	0.69	0.31	7.16	92.53	Phenanthrene	21.3
1991	D25	3	61.09103	-146.38798	71	0.69	0.31	7.16	92.53	Pyrene	23
1991	D33	1	61.09072	-146.38410	64	0.78	0.00	2.34	97.66	1-Methylnaphthalene	0
1991	D33	1	61.09072	-146.38410	64	0.78	0.00	2.34	97.66	1-Methylphenanthrene	22.1
1991	D33	1	61.09072	-146.38410	64	0.78	0.00	2.34	97.66	2,6-Dimethylnaphthalene	1
1991	D33	1	61.09072	-146.38410	64	0.78	0.00	2.34	97.66	2-Methylnaphthalene	1
1991	D33	1	61.09072	-146.38410	64	0.78	0.00	2.34	97.66	Acenaphthene	0
1991	D33	1	61.09072	-146.38410	64	0.78	0.00	2.34	97.66	Anthracene	0
1991	D33	1	61.09072	-146.38410	64	0.78	0.00	2.34	97.66	Benz[a]anthracene	17.8
1991	D33	1	61.09072	-146.38410	64	0.78	0.00	2.34	97.66	Benzo[a]pyrene	40
1991	D33	1	61.09072	-146.38410	64	0.78	0.00	2.34	97.66	Benzo[e]pyrene	0
1991	D33	1	61.09072	-146.38410	64	0.78	0.00	2.34	97.66	Biphenyl	2.5
1991	D33	1	61.09072	-146.38410	64	0.78	0.00	2.34	97.66	Chrysene	36.4
1991	D33	1	61.09072	-146.38410	64	0.78	0.00	2.34	97.66	Dibenzo[a,h]anthracene	0
1991	D33	1	61.09072	-146.38410	64	0.78	0.00	2.34	97.66	Fluoranthene	24.5
1991	D33	1	61.09072	-146.38410	64	0.78	0.00	2.34	97.66	Fluorene	0
1991	D33	1	61.09072	-146.38410	64	0.78	0.00	2.34	97.66	Naphthalene	0
1991	D33	1	61.09072	-146.38410	64	0.78	0.00	2.34	97.66	Perylene	1
1991	D33	1	61.09072	-146.38410	64	0.78	0.00	2.34	97.66	Phenanthrene	2.5
1991	D33	1	61.09072	-146.38410	64	0.78	0.00	2.34	97.66	Pyrene	15.1
1991	D33	2	61.09072	-146.38410	64	0.86	0.00	2.34	97.66	1-Methylnaphthalene	0.5
1991	D33	2	61.09072	-146.38410	64	0.86	0.00	2.34	97.66	1-Methylphenanthrene	2.5
1991	D33	2	61.09072	-146.38410	64	0.86	0.00	2.34	97.66	2,6-Dimethylnaphthalene	0.5
1991	D33	2	61.09072	-146.38410	64	0.86	0.00	2.34	97.66	2-Methylnaphthalene	2.5
1991	D33	2	61.09072	-146.38410	64	0.86	0.00	2.34	97.66	Acenaphthene	0.5
1991	D33	2	61.09072	-146.38410	64	0.86	0.00	2.34	97.66	Anthracene	0.5
1991	D33	2	61.09072	-146.38410	64	0.86	0.00	2.34	97.66	Benz[a]anthracene	0.5
1991	D33	2	61.09072	-146.38410	64	0.86	0.00	2.34	97.66	Benzo[a]pyrene	50.5
1991	D33	2	61.09072	-146.38410	64	0.86	0.00	2.34	97.66	Benzo[e]pyrene	0.5
1991	D33	2	61.09072	-146.38410	64	0.86	0.00	2.34	97.66	Biphenyl	0
1991	D33	2	61.09072	-146.38410	64	0.86	0.00	2.34	97.66	Chrysene	79.5
1991	D33	2	61.09072	-146.38410	64	0.86	0.00	2.34	97.66	Dibenzo[a,h]anthracene	0.5
1991	D33	2	61.09072	-146.38410	64	0.86	0.00	2.34	97.66	Fluoranthene	2.5
1991	D33	2	61.09072	-146.38410	64	0.86	0.00	2.34	97.66	Fluorene	1
1991	D33	2	61.09072	-146.38410	64	0.86	0.00	2.34	97.66	Naphthalene	0.5
1991	D33	2	61.09072	-146.38410	64	0.86	0.00	2.34	97.66	Perylene	4
1991	D33	2	61.09072	-146.38410	64	0.86	0.00	2.34	97.66	Phenanthrene	0.5
1991	D33	2	61.09072	-146.38410	64	0.86	0.00	2.34	97.66	Pyrene	49.3
1991	D33	3	61.09072	-146.38410	64	0.86	0.00	2.34	97.66	1-Methylnaphthalene	1
1991	D33	3	61.09072	-146.38410	64	0.86	0.00	2.34	97.66	1-Methylphenanthrene	74.7
1991	D33	3	61.09072	-146.38410	64	0.86	0.00	2.34	97.66	2,6-Dimethylnaphthalene	4
1991	D33	3	61.09072	-146.38410	64	0.86	0.00	2.34	97.66	2-Methylnaphthalene	4
1991	D33	3	61.09072	-146.38410	64	0.86	0.00	2.34	97.66	Acenaphthene	1
1991	D33	3	61.09072	-146.38410	64	0.86	0.00	2.34	97.66	Anthracene	1
1991	D33	3	61.09072	-146.38410	64	0.86	0.00	2.34	97.66	Benz[a]anthracene	11.9
1991	D33	3	61.09072	-146.38410	64	0.86	0.00	2.34	97.66	Benzo[a]pyrene	27.3
1991	D33	3	61.09072	-146.38410	64	0.86	0.00	2.34	97.66	Benzo[e]pyrene	1
1991	D33	3	61.09072	-146.38410	64	0.86	0.00	2.34	97.66	Biphenyl	1
1991	D33	3	61.09072	-146.38410	64	0.86	0.00	2.34	97.66	Chrysene	59.8
1991	D33	3	61.09072	-146.38410	64	0.86	0.00	2.34	97.66	Dibenzo[a,h]anthracene	1
1991	D33	3	61.09072	-146.38410	64	0.86	0.00	2.34	97.66	Fluoranthene	48.3
1991	D33	3	61.09072	-146.38410	64	0.86	0.00	2.34	97.66	Fluorene	2.5
1991	D33	3	61.09072	-146.38410	64	0.86	0.00	2.34	97.66	Naphthalene	1
1991	D33	3	61.09072	-146.38410	64	0.86	0.00	2.34	97.66	Perylene	6.3
1991	D33	3	61.09072	-146.38410	64	0.86	0.00	2.34	97.66	Phenanthrene	26.5
1991	D33	3	61.09072	-146.38410	64	0.86	0.00	2.34	97.66	Pyrene	40.5
1991	D51	1	61.09004	-146.39176	83	0.77	0.00	1.08	98.92	1-Methylnaphthalene	0
1991	D51	1	61.09004	-146.39176	83	0.77	0.00	1.08	98.92	1-Methylphenanthrene	28.5
1991	D51	1	61.09004	-146.39176	83	0.77	0.00	1.08	98.92	2,6-Dimethylnaphthalene	1
1991	D51	1	61.09004	-146.39176	83	0.77	0.00	1.08	98.92	2-Methylnaphthalene	1
1991	D51	1	61.09004	-146.39176	83	0.77	0.00	1.08	98.92	Acenaphthene	0
1991	D51	1	61.09004	-146.39176	83	0.77	0.00	1.08	98.92	Anthracene	11
1991	D51	1	61.09004	-146.39176	83	0.77	0.00	1.08	98.92	Benz[a]anthracene	40.6
1991	D51	1	61.09004	-146.39176	83	0.77	0.00	1.08	98.92	Benzo[a]pyrene	2.5
1991	D51	1	61.09004	-146.39176	83	0.77	0.00	1.08	98.92	Benzo[e]pyrene	56.6
1991	D51	1	61.09004	-146.39176	83	0.77	0.00	1.08	98.92	Biphenyl	0
1991	D51	1	61.09004	-146.39176	83	0.77	0.00	1.08	98.92	Chrysene	0.5
1991	D51	1	61.09004	-146.39176	83	0.77	0.00	1.08	98.92	Dibenzo[a,h]anthracene	0
1991	D51	1	61.09004	-146.39176	83	0.77	0.00	1.08	98.92	Fluoranthene	23.5
1991	D51	1	61.09004	-146.39176	83	0.77	0.00	1.08	98.92	Fluorene	0.5
1991	D51	1	61.09004	-146.39176	83	0.77	0.00	1.08	98.92	Naphthalene	0.5
1991	D51	1	61.09004	-146.39176	83	0.77	0.00	1.08	98.92	Perylene	52.7
1991	D51	1	61.09004	-146.39176	83	0.77	0.00	1.08	98.92	Phenanthrene	20.9
1991	D51	1	61.09004	-146.39176	83	0.77	0.00	1.08	98.92	Pyrene	40.6
1991	D51	2	61.09004	-146.39176	83	0.74	0.00	1.08	98.92	1-Methylnaphthalene	0.5
1991	D51	2	61.09004	-146.39176	83	0.74	0.00	1.08	98.92	1-Methylphenanthrene	25.7
1991	D51	2	61.09004	-146.39176	83	0.74	0.00	1.08	98.92	2,6-Dimethylnaphthalene	2.5
1991	D51	2	61.09004	-146.39176	83	0.74	0.00	1.08	98.92	2-Methylnaphthalene	11
1991	D51	2	61.09004	-146.39176	83	0.74	0.00	1.08	98.92	Acenaphthene	0.5
1991	D51	2	61.09004	-146.39176	83	0.74	0.00	1.08	98.92	Anthracene	2.5
1991	D51	2	61.09004	-146.39176	83	0.74	0.00	1.08	98.92	Benz[a]anthracene	39.4
1991	D51	2	61.09004	-146.39176	83	0.74	0.00	1.08	98.92	Benzo[a]pyrene	30.4
1991	D51	2	61.09004	-146.39176	83	0.74	0.00	1.08	98.92	Benzo[e]pyrene	0.5
1991	D51	2	61.09004	-146.39176	83	0.74	0.00	1.08	98.92	Biphenyl	0.5
1991	D51	2	61.09004	-146.39176	83	0.74	0.00	1.08	98.92	Chrysene	2.5
1991	D51	2	61.09004	-146.39176	83	0.74	0.00	1.08	98.92	Dibenzo[a,h]anthracene	0.5
1991	D51	2	61.09004	-146.39176	83	0.74	0.00	1.08	98.92	Fluoranthene	22.1
1991	D51	2	61.09004	-146.39176	83	0.74	0.00	1.08	98.92	Fluorene	1
1991	D51	2	61.09004	-146.39176	83	0.74	0.00	1.08	98.92	Naphthalene	1
1991	D51	2	61.09004	-146.39176	83	0.74	0.00	1.08	98.92	Perylene	2.5
1991	D51	2	61.09004	-146.39176	83	0.74	0.00	1.08	98.92	Phenanthrene	22.2
1991	D51	2	61.09004	-146.39176	83	0.74	0.00	1.08	98.92	Pyrene	49.4
1991	D51	3	61.09004	-146.39176	83	0.78	0.00	1.08	98.92	1-Methylnaphthalene	1
1991	D51	3	61.09004	-146.39176	83	0.78	0.00	1.08	98.92	1-Methylphenanthrene	33.5
1991	D51	3	61.09004	-146.39176	83	0.78	0.00	1.08	98.92	2,6-Dimethylnaphthalene	4
1991	D51	3	61.09004	-146.39176	83	0.78	0.00	1.08	98.92	2-Methylnaphthalene	4
1991	D51	3	61.09004	-146.39176	83	0.78	0.00	1.08	98.92	Acenaphthene	1
1991	D51	3	61.09004	-146.39176	83	0.78	0.00	1.08	98.92	Anthracene	34.6
1991	D51	3	61.09004	-146.39176	83	0.78	0.00	1.08	98.92	Benz[a]anthracene	21.8
1991	D51	3	61.09004	-146.39176	83	0.78	0.00	1.08	98.92	Benzo[a]pyrene	24.4
1991	D51	3	61.09004	-146.39176	83	0.78	0.00	1.08	98.92	Benzo[e]pyrene	13.8
1991	D51	3	61.09004	-146.39176	83	0.78	0.00	1.08	98.92	Biphenyl	1
1991	D51	3	61.09004	-146.39176	83	0.78	0.00	1.08	98.92	Chrysene	12.9
1991	D51	3	61.09004	-146.39176	83	0.78	0.00	1.08	98.92	Dibenzo[a,h]anthracene	1
1991	D51	3	61.09004	-146.39176	83	0.78	0.00	1.08	98.92	Fluoranthene	27.8
1991	D51	3	61.09004	-146.39176	83	0.78	0.00	1.08	98.92	Fluorene	4
1991	D51	3	61.09004	-146.39176	83	0.78	0.00	1.08	98.92	Naphthalene	4
1991	D51	3	61.09004	-146.39176	83	0.78	0.00	1.08	98.92	Perylene	16.2
1991	D51	3	61.09004	-146.39176	83	0.78	0.00	1.08	98.92	Phenanthrene	41.2
1991	D51	3	61.09004	-146.39176	83	0.78	0.00	1.08	98.92	Pyrene	37.2
1991	D69	1	61.09000	-146.39628	80	0.71	0.00	3.52	96.48	1-Methylnaphthalene	0
1991	D69	1	61.09000	-146.39628	80	0.71	0.00	3.52	96.48	1-Methylphenanthrene	32.5
1991	D69	1	61.09000	-146.39628	80	0.71	0.00	3.52	96.48	2,6-Dimethylnaphthalene	2.5
1991	D69	1	61.09000	-146.39628	80	0.71	0.00	3.52	96.48	2-Methylnaphthalene	0
1991	D69	1	61.09000	-146.39628	80	0.71	0.00	3.52	96.48	Acenaphthene	0
1991	D69	1	61.09000	-146.39628	80	0.71	0.00	3.52	96.48	Anthracene	0
1991	D69	1	61.09000	-146.39628	80	0.71	0.00	3.52	96.48	Benz[a]anthracene	15.2
1991	D69	1	61.09000	-146.39628	80	0.71	0.00	3.52	96.48	Benzo[a]pyrene	29.4
1991	D69	1	61.09000	-146.39628	80	0.71	0.00	3.52	96.48	Benzo[e]pyrene	24.8
1991	D69	1	61.09000	-146.39628	80	0.71	0.00	3.52	96.48	Biphenyl	2.5
1991	D69	1	61.09000	-146.39628	80	0.71	0.00	3.52	96.48	Chrysene	32.6
1991	D69	1	61.09000	-146.39628	80	0.71	0.00	3.52	96.48	Dibenzo[a,h]anthracene	0
1991	D69	1	61.09000	-146.39628	80	0.71	0.00	3.52	96.48	Fluoranthene	12.2
1991	D69	1	61.09000	-146.39628	80	0.71	0.00	3.52	96.48	Fluorene	0
1991	D69	1	61.09000	-146.39628	80	0.71	0.00	3.52	96.48	Naphthalene	0
1991	D69	1	61.09000	-146.39628	80	0.71	0.00	3.52	96.48	Perylene	0.5
1991	D69	1	61.09000	-146.39628	80	0.71	0.00	3.52	96.48	Phenanthrene	22.9
1991	D69	1	61.09000	-146.39628	80	0.71	0.00	3.52	96.48	Pyrene	16
1991	D69	2	61.09000	-146.39628	80	0.64	0.00	3.52	96.48	1-Methylnaphthalene	0.5
1991	D69	2	61.09000	-146.39628	80	0.64	0.00	3.52	96.48	1-Methylphenanthrene	44.7
1991	D69	2	61.09000	-146.39628	80	0.64	0.00	3.52	96.48	2,6-Dimethylnaphthalene	0
1991	D69	2	61.09000	-146.39628	80	0.64	0.00	3.52	96.48	2-Methylnaphthalene	1
1991	D69	2	61.09000	-146.39628	80	0.64	0.00	3.52	96.48	Acenaphthene	0.5
1991	D69	2	61.09000	-146.39628	80	0.64	0.00	3.52	96.48	Anthracene	1
1991	D69	2	61.09000	-146.39628	80	0.64	0.00	3.52	96.48	Benz[a]anthracene	14.6
1991	D69	2	61.09000	-146.39628	80	0.64	0.00	3.52	96.48	Benzo[a]pyrene	0
1991	D69	2	61.09000	-146.39628	80	0.64	0.00	3.52	96.48	Benzo[e]pyrene	32.6
1991	D69	2	61.09000	-146.39628	80	0.64	0.00	3.52	96.48	Biphenyl	0
1991	D69	2	61.09000	-146.39628	80	0.64	0.00	3.52	96.48	Chrysene	39.3
1991	D69	2	61.09000	-146.39628	80	0.64	0.00	3.52	96.48	Dibenzo[a,h]anthracene	0.5
1991	D69	2	61.09000	-146.39628	80	0.64	0.00	3.52	96.48	Fluoranthene	54.9
1991	D69	2	61.09000	-146.39628	80	0.64	0.00	3.52	96.48	Fluorene	0.5
1991	D69	2	61.09000	-146.39628	80	0.64	0.00	3.52	96.48	Naphthalene	0.5
1991	D69	2	61.09000	-146.39628	80	0.64	0.00	3.52	96.48	Perylene	36.9
1991	D69	2	61.09000	-146.39628	80	0.64	0.00	3.52	96.48	Phenanthrene	47.6
1991	D69	2	61.09000	-146.39628	80	0.64	0.00	3.52	96.48	Pyrene	60.3
1991	D69	3	61.09000	-146.39628	80	0.71	0.00	3.52	96.48	1-Methylnaphthalene	1
1991	D69	3	61.09000	-146.39628	80	0.71	0.00	3.52	96.48	1-Methylphenanthrene	74.2
1991	D69	3	61.09000	-146.39628	80	0.71	0.00	3.52	96.48	2,6-Dimethylnaphthalene	1
1991	D69	3	61.09000	-146.39628	80	0.71	0.00	3.52	96.48	2-Methylnaphthalene	2.5
1991	D69	3	61.09000	-146.39628	80	0.71	0.00	3.52	96.48	Acenaphthene	1
1991	D69	3	61.09000	-146.39628	80	0.71	0.00	3.52	96.48	Anthracene	42.1
1991	D69	3	61.09000	-146.39628	80	0.71	0.00	3.52	96.48	Benz[a]anthracene	2.5
1991	D69	3	61.09000	-146.39628	80	0.71	0.00	3.52	96.48	Benzo[a]pyrene	1
1991	D69	3	61.09000	-146.39628	80	0.71	0.00	3.52	96.48	Benzo[e]pyrene	35.3
1991	D69	3	61.09000	-146.39628	80	0.71	0.00	3.52	96.48	Biphenyl	1
1991	D69	3	61.09000	-146.39628	80	0.71	0.00	3.52	96.48	Chrysene	47
1991	D69	3	61.09000	-146.39628	80	0.71	0.00	3.52	96.48	Dibenzo[a,h]anthracene	1
1991	D69	3	61.09000	-146.39628	80	0.71	0.00	3.52	96.48	Fluoranthene	51.7
1991	D69	3	61.09000	-146.39628	80	0.71	0.00	3.52	96.48	Fluorene	1
1991	D69	3	61.09000	-146.39628	80	0.71	0.00	3.52	96.48	Naphthalene	1
1991	D69	3	61.09000	-146.39628	80	0.71	0.00	3.52	96.48	Perylene	19.6
1991	D69	3	61.09000	-146.39628	80	0.71	0.00	3.52	96.48	Phenanthrene	26.2
1991	D69	3	61.09000	-146.39628	80	0.71	0.00	3.52	96.48	Pyrene	55.5
1991	D73	1	61.09412	-146.39005	220	0.51	8.33	1.88	89.79	1-Methylnaphthalene	1
1991	D73	1	61.09412	-146.39005	220	0.51	8.33	1.88	89.79	1-Methylphenanthrene	10.8
1991	D73	1	61.09412	-146.39005	220	0.51	8.33	1.88	89.79	2,6-Dimethylnaphthalene	0.5
1991	D73	1	61.09412	-146.39005	220	0.51	8.33	1.88	89.79	2-Methylnaphthalene	1
1991	D73	1	61.09412	-146.39005	220	0.51	8.33	1.88	89.79	Acenaphthene	0
1991	D73	1	61.09412	-146.39005	220	0.51	8.33	1.88	89.79	Anthracene	1
1991	D73	1	61.09412	-146.39005	220	0.51	8.33	1.88	89.79	Benz[a]anthracene	0
1991	D73	1	61.09412	-146.39005	220	0.51	8.33	1.88	89.79	Benzo[a]pyrene	0.5
1991	D73	1	61.09412	-146.39005	220	0.51	8.33	1.88	89.79	Benzo[e]pyrene	0
1991	D73	1	61.09412	-146.39005	220	0.51	8.33	1.88	89.79	Biphenyl	0
1991	D73	1	61.09412	-146.39005	220	0.51	8.33	1.88	89.79	Chrysene	0
1991	D73	1	61.09412	-146.39005	220	0.51	8.33	1.88	89.79	Dibenzo[a,h]anthracene	0
1991	D73	1	61.09412	-146.39005	220	0.51	8.33	1.88	89.79	Fluoranthene	1
1991	D73	1	61.09412	-146.39005	220	0.51	8.33	1.88	89.79	Fluorene	0
1991	D73	1	61.09412	-146.39005	220	0.51	8.33	1.88	89.79	Naphthalene	0
1991	D73	1	61.09412	-146.39005	220	0.51	8.33	1.88	89.79	Perylene	0
1991	D73	1	61.09412	-146.39005	220	0.51	8.33	1.88	89.79	Phenanthrene	74.7
1991	D73	1	61.09412	-146.39005	220	0.51	8.33	1.88	89.79	Pyrene	5.7
1991	D73	2	61.09412	-146.39005	220	0.53	8.33	1.88	89.79	1-Methylnaphthalene	4
1991	D73	2	61.09412	-146.39005	220	0.53	8.33	1.88	89.79	1-Methylphenanthrene	9.2
1991	D73	2	61.09412	-146.39005	220	0.53	8.33	1.88	89.79	2,6-Dimethylnaphthalene	1
1991	D73	2	61.09412	-146.39005	220	0.53	8.33	1.88	89.79	2-Methylnaphthalene	5.1
1991	D73	2	61.09412	-146.39005	220	0.53	8.33	1.88	89.79	Acenaphthene	0.5
1991	D73	2	61.09412	-146.39005	220	0.53	8.33	1.88	89.79	Anthracene	0.5
1991	D73	2	61.09412	-146.39005	220	0.53	8.33	1.88	89.79	Benz[a]anthracene	0.5
1991	D73	2	61.09412	-146.39005	220	0.53	8.33	1.88	89.79	Benzo[a]pyrene	1
1991	D73	2	61.09412	-146.39005	220	0.53	8.33	1.88	89.79	Benzo[e]pyrene	0.5
1991	D73	2	61.09412	-146.39005	220	0.53	8.33	1.88	89.79	Biphenyl	1
1991	D73	2	61.09412	-146.39005	220	0.53	8.33	1.88	89.79	Chrysene	0.5
1991	D73	2	61.09412	-146.39005	220	0.53	8.33	1.88	89.79	Dibenzo[a,h]anthracene	1
1991	D73	2	61.09412	-146.39005	220	0.53	8.33	1.88	89.79	Fluoranthene	4
1991	D73	2	61.09412	-146.39005	220	0.53	8.33	1.88	89.79	Fluorene	2.5
1991	D73	2	61.09412	-146.39005	220	0.53	8.33	1.88	89.79	Naphthalene	2.5
1991	D73	2	61.09412	-146.39005	220	0.53	8.33	1.88	89.79	Perylene	0.5
1991	D73	2	61.09412	-146.39005	220	0.53	8.33	1.88	89.79	Phenanthrene	6.3
1991	D73	2	61.09412	-146.39005	220	0.53	8.33	1.88	89.79	Pyrene	9.8
1991	D73	3	61.09412	-146.39005	220	0.52	8.33	1.88	89.79	1-Methylnaphthalene	0.5
1991	D73	3	61.09412	-146.39005	220	0.52	8.33	1.88	89.79	1-Methylphenanthrene	14.5
1991	D73	3	61.09412	-146.39005	220	0.52	8.33	1.88	89.79	2,6-Dimethylnaphthalene	4
1991	D73	3	61.09412	-146.39005	220	0.52	8.33	1.88	89.79	2-Methylnaphthalene	4
1991	D73	3	61.09412	-146.39005	220	0.52	8.33	1.88	89.79	Acenaphthene	1
1991	D73	3	61.09412	-146.39005	220	0.52	8.33	1.88	89.79	Anthracene	4
1991	D73	3	61.09412	-146.39005	220	0.52	8.33	1.88	89.79	Benz[a]anthracene	1
1991	D73	3	61.09412	-146.39005	220	0.52	8.33	1.88	89.79	Benzo[a]pyrene	4
1991	D73	3	61.09412	-146.39005	220	0.52	8.33	1.88	89.79	Benzo[e]pyrene	1
1991	D73	3	61.09412	-146.39005	220	0.52	8.33	1.88	89.79	Biphenyl	2.5
1991	D73	3	61.09412	-146.39005	220	0.52	8.33	1.88	89.79	Chrysene	1
1991	D73	3	61.09412	-146.39005	220	0.52	8.33	1.88	89.79	Dibenzo[a,h]anthracene	2.5
1991	D73	3	61.09412	-146.39005	220	0.52	8.33	1.88	89.79	Fluoranthene	0.5
1991	D73	3	61.09412	-146.39005	220	0.52	8.33	1.88	89.79	Fluorene	1
1991	D73	3	61.09412	-146.39005	220	0.52	8.33	1.88	89.79	Naphthalene	1
1991	D73	3	61.09412	-146.39005	220	0.52	8.33	1.88	89.79	Perylene	1
1991	D73	3	61.09412	-146.39005	220	0.52	8.33	1.88	89.79	Phenanthrene	2.5
1991	D73	3	61.09412	-146.39005	220	0.52	8.33	1.88	89.79	Pyrene	0.5
1991	D77	1	61.09585	-146.37826	237	0.48	0.00	0.28	99.72	1-Methylnaphthalene	0
1991	D77	1	61.09585	-146.37826	237	0.48	0.00	0.28	99.72	1-Methylphenanthrene	10.1
1991	D77	1	61.09585	-146.37826	237	0.48	0.00	0.28	99.72	2,6-Dimethylnaphthalene	0
1991	D77	1	61.09585	-146.37826	237	0.48	0.00	0.28	99.72	2-Methylnaphthalene	35
1991	D77	1	61.09585	-146.37826	237	0.48	0.00	0.28	99.72	Acenaphthene	0
1991	D77	1	61.09585	-146.37826	237	0.48	0.00	0.28	99.72	Anthracene	0.5
1991	D77	1	61.09585	-146.37826	237	0.48	0.00	0.28	99.72	Benz[a]anthracene	0
1991	D77	1	61.09585	-146.37826	237	0.48	0.00	0.28	99.72	Benzo[a]pyrene	0
1991	D77	1	61.09585	-146.37826	237	0.48	0.00	0.28	99.72	Benzo[e]pyrene	0
1991	D77	1	61.09585	-146.37826	237	0.48	0.00	0.28	99.72	Biphenyl	0
1991	D77	1	61.09585	-146.37826	237	0.48	0.00	0.28	99.72	Chrysene	0
1991	D77	1	61.09585	-146.37826	237	0.48	0.00	0.28	99.72	Dibenzo[a,h]anthracene	0
1991	D77	1	61.09585	-146.37826	237	0.48	0.00	0.28	99.72	Fluoranthene	1
1991	D77	1	61.09585	-146.37826	237	0.48	0.00	0.28	99.72	Fluorene	0
1991	D77	1	61.09585	-146.37826	237	0.48	0.00	0.28	99.72	Naphthalene	0
1991	D77	1	61.09585	-146.37826	237	0.48	0.00	0.28	99.72	Perylene	10
1991	D77	1	61.09585	-146.37826	237	0.48	0.00	0.28	99.72	Phenanthrene	1
1991	D77	1	61.09585	-146.37826	237	0.48	0.00	0.28	99.72	Pyrene	10.7
1991	D77	2	61.09585	-146.37826	237	0.48	0.00	0.28	99.72	1-Methylnaphthalene	0.5
1991	D77	2	61.09585	-146.37826	237	0.48	0.00	0.28	99.72	1-Methylphenanthrene	19.9
1991	D77	2	61.09585	-146.37826	237	0.48	0.00	0.28	99.72	2,6-Dimethylnaphthalene	0.5
1991	D77	2	61.09585	-146.37826	237	0.48	0.00	0.28	99.72	2-Methylnaphthalene	1
1991	D77	2	61.09585	-146.37826	237	0.48	0.00	0.28	99.72	Acenaphthene	0.5
1991	D77	2	61.09585	-146.37826	237	0.48	0.00	0.28	99.72	Anthracene	1
1991	D77	2	61.09585	-146.37826	237	0.48	0.00	0.28	99.72	Benz[a]anthracene	0.5
1991	D77	2	61.09585	-146.37826	237	0.48	0.00	0.28	99.72	Benzo[a]pyrene	0.5
1991	D77	2	61.09585	-146.37826	237	0.48	0.00	0.28	99.72	Benzo[e]pyrene	0.5
1991	D77	2	61.09585	-146.37826	237	0.48	0.00	0.28	99.72	Biphenyl	0.5
1991	D77	2	61.09585	-146.37826	237	0.48	0.00	0.28	99.72	Chrysene	2.5
1991	D77	2	61.09585	-146.37826	237	0.48	0.00	0.28	99.72	Dibenzo[a,h]anthracene	0.5
1991	D77	2	61.09585	-146.37826	237	0.48	0.00	0.28	99.72	Fluoranthene	2.5
1991	D77	2	61.09585	-146.37826	237	0.48	0.00	0.28	99.72	Fluorene	0.5
1991	D77	2	61.09585	-146.37826	237	0.48	0.00	0.28	99.72	Naphthalene	0.5
1991	D77	2	61.09585	-146.37826	237	0.48	0.00	0.28	99.72	Perylene	0
1991	D77	2	61.09585	-146.37826	237	0.48	0.00	0.28	99.72	Phenanthrene	2.5
1991	D77	2	61.09585	-146.37826	237	0.48	0.00	0.28	99.72	Pyrene	10.4
1991	D77	3	61.09585	-146.37826	237	0.47	0.00	0.28	99.72	1-Methylnaphthalene	1
1991	D77	3	61.09585	-146.37826	237	0.47	0.00	0.28	99.72	1-Methylphenanthrene	13.8
1991	D77	3	61.09585	-146.37826	237	0.47	0.00	0.28	99.72	2,6-Dimethylnaphthalene	1
1991	D77	3	61.09585	-146.37826	237	0.47	0.00	0.28	99.72	2-Methylnaphthalene	4
1991	D77	3	61.09585	-146.37826	237	0.47	0.00	0.28	99.72	Acenaphthene	1
1991	D77	3	61.09585	-146.37826	237	0.47	0.00	0.28	99.72	Anthracene	4
1991	D77	3	61.09585	-146.37826	237	0.47	0.00	0.28	99.72	Benz[a]anthracene	1
1991	D77	3	61.09585	-146.37826	237	0.47	0.00	0.28	99.72	Benzo[a]pyrene	1
1991	D77	3	61.09585	-146.37826	237	0.47	0.00	0.28	99.72	Benzo[e]pyrene	1
1991	D77	3	61.09585	-146.37826	237	0.47	0.00	0.28	99.72	Biphenyl	1
1991	D77	3	61.09585	-146.37826	237	0.47	0.00	0.28	99.72	Chrysene	1
1991	D77	3	61.09585	-146.37826	237	0.47	0.00	0.28	99.72	Dibenzo[a,h]anthracene	1
1991	D77	3	61.09585	-146.37826	237	0.47	0.00	0.28	99.72	Fluoranthene	4
1991	D77	3	61.09585	-146.37826	237	0.47	0.00	0.28	99.72	Fluorene	1
1991	D77	3	61.09585	-146.37826	237	0.47	0.00	0.28	99.72	Naphthalene	1
1991	D77	3	61.09585	-146.37826	237	0.47	0.00	0.28	99.72	Perylene	1
1991	D77	3	61.09585	-146.37826	237	0.47	0.00	0.28	99.72	Phenanthrene	4
1991	D77	3	61.09585	-146.37826	237	0.47	0.00	0.28	99.72	Pyrene	17.8
1992	11	1	61.10531	-146.33536	224	0.38	0.00	0.29	99.71	1-Methylnaphthalene	1.2
1992	11	1	61.10531	-146.33536	224	0.38	0.00	0.29	99.71	1-Methylphenanthrene	3.9
1992	11	1	61.10531	-146.33536	224	0.38	0.00	0.29	99.71	2,6-Dimethylnaphthalene	3
1992	11	1	61.10531	-146.33536	224	0.38	0.00	0.29	99.71	2-Methylnaphthalene	2.1
1992	11	1	61.10531	-146.33536	224	0.38	0.00	0.29	99.71	Acenaphthene	0
1992	11	1	61.10531	-146.33536	224	0.38	0.00	0.29	99.71	Anthracene	3.4
1992	11	1	61.10531	-146.33536	224	0.38	0.00	0.29	99.71	Benz[a]anthracene	2.3
1992	11	1	61.10531	-146.33536	224	0.38	0.00	0.29	99.71	Benzo[a]pyrene	0
1992	11	1	61.10531	-146.33536	224	0.38	0.00	0.29	99.71	Benzo[e]pyrene	1
1992	11	1	61.10531	-146.33536	224	0.38	0.00	0.29	99.71	Biphenyl	0.8
1992	11	1	61.10531	-146.33536	224	0.38	0.00	0.29	99.71	Chrysene	0
1992	11	1	61.10531	-146.33536	224	0.38	0.00	0.29	99.71	Dibenzo[a,h]anthracene	0
1992	11	1	61.10531	-146.33536	224	0.38	0.00	0.29	99.71	Fluoranthene	1.6
1992	11	1	61.10531	-146.33536	224	0.38	0.00	0.29	99.71	Fluorene	1.9
1992	11	1	61.10531	-146.33536	224	0.38	0.00	0.29	99.71	Naphthalene	0
1992	11	1	61.10531	-146.33536	224	0.38	0.00	0.29	99.71	Perylene	0.3
1992	11	1	61.10531	-146.33536	224	0.38	0.00	0.29	99.71	Phenanthrene	5.1
1992	11	1	61.10531	-146.33536	224	0.38	0.00	0.29	99.71	Pyrene	3.2
1992	11	2	61.10531	-146.33536	224	0.37	0.00	0.29	99.71	1-Methylnaphthalene	0.5
1992	11	2	61.10531	-146.33536	224	0.37	0.00	0.29	99.71	1-Methylphenanthrene	0.5
1992	11	2	61.10531	-146.33536	224	0.37	0.00	0.29	99.71	2,6-Dimethylnaphthalene	2.2
1992	11	2	61.10531	-146.33536	224	0.37	0.00	0.29	99.71	2-Methylnaphthalene	1.9
1992	11	2	61.10531	-146.33536	224	0.37	0.00	0.29	99.71	Acenaphthene	0.3
1992	11	2	61.10531	-146.33536	224	0.37	0.00	0.29	99.71	Anthracene	0
1992	11	2	61.10531	-146.33536	224	0.37	0.00	0.29	99.71	Benz[a]anthracene	2
1992	11	2	61.10531	-146.33536	224	0.37	0.00	0.29	99.71	Benzo[a]pyrene	0.3
1992	11	2	61.10531	-146.33536	224	0.37	0.00	0.29	99.71	Benzo[e]pyrene	1.5
1992	11	2	61.10531	-146.33536	224	0.37	0.00	0.29	99.71	Biphenyl	1.1
1992	11	2	61.10531	-146.33536	224	0.37	0.00	0.29	99.71	Chrysene	0.5
1992	11	2	61.10531	-146.33536	224	0.37	0.00	0.29	99.71	Dibenzo[a,h]anthracene	0.3
1992	11	2	61.10531	-146.33536	224	0.37	0.00	0.29	99.71	Fluoranthene	1.2
1992	11	2	61.10531	-146.33536	224	0.37	0.00	0.29	99.71	Fluorene	2
1992	11	2	61.10531	-146.33536	224	0.37	0.00	0.29	99.71	Naphthalene	2
1992	11	2	61.10531	-146.33536	224	0.37	0.00	0.29	99.71	Perylene	1.6
1992	11	2	61.10531	-146.33536	224	0.37	0.00	0.29	99.71	Phenanthrene	1.7
1992	11	2	61.10531	-146.33536	224	0.37	0.00	0.29	99.71	Pyrene	1.6
1992	11	3	61.10531	-146.33536	224	0.37	0.00	0.29	99.71	1-Methylnaphthalene	1
1992	11	3	61.10531	-146.33536	224	0.37	0.00	0.29	99.71	1-Methylphenanthrene	1
1992	11	3	61.10531	-146.33536	224	0.37	0.00	0.29	99.71	2,6-Dimethylnaphthalene	1.7
1992	11	3	61.10531	-146.33536	224	0.37	0.00	0.29	99.71	2-Methylnaphthalene	0.8
1992	11	3	61.10531	-146.33536	224	0.37	0.00	0.29	99.71	Acenaphthene	0.5
1992	11	3	61.10531	-146.33536	224	0.37	0.00	0.29	99.71	Anthracene	0.5
1992	11	3	61.10531	-146.33536	224	0.37	0.00	0.29	99.71	Benz[a]anthracene	0.3
1992	11	3	61.10531	-146.33536	224	0.37	0.00	0.29	99.71	Benzo[a]pyrene	0.5
1992	11	3	61.10531	-146.33536	224	0.37	0.00	0.29	99.71	Benzo[e]pyrene	2.2
1992	11	3	61.10531	-146.33536	224	0.37	0.00	0.29	99.71	Biphenyl	0.3
1992	11	3	61.10531	-146.33536	224	0.37	0.00	0.29	99.71	Chrysene	0.8
1992	11	3	61.10531	-146.33536	224	0.37	0.00	0.29	99.71	Dibenzo[a,h]anthracene	0.5
1992	11	3	61.10531	-146.33536	224	0.37	0.00	0.29	99.71	Fluoranthene	0.3
1992	11	3	61.10531	-146.33536	224	0.37	0.00	0.29	99.71	Fluorene	0.8
1992	11	3	61.10531	-146.33536	224	0.37	0.00	0.29	99.71	Naphthalene	0.5
1992	11	3	61.10531	-146.33536	224	0.37	0.00	0.29	99.71	Perylene	1
1992	11	3	61.10531	-146.33536	224	0.37	0.00	0.29	99.71	Phenanthrene	1.1
1992	11	3	61.10531	-146.33536	224	0.37	0.00	0.29	99.71	Pyrene	4.7
1992	16	1	61.09781	-146.36536	233	0.42	0.00	0.24	99.76	1-Methylnaphthalene	1.1
[truncated: 21,665 more rows]
