# Supplementary material for: Aromatic hydrocarbon data in sediments from Port Valdez, Alaska
Source: Data Brief. 2021 Oct 17;39:107486. doi: 10.1016/j.dib.2021.107486 (PMC8545665; doi:10.1016/j.dib.2021.107486)
Supplement: Supplementary file 2 [file mmc2.zip]

Archive with 1 entries (1 files):
- Supplementary Table 2.csv
