# Supplementary material for: Aromatic hydrocarbon data in sediments from Port Valdez, Alaska
Source: Data Brief. 2021 Oct 17;39:107486. doi: 10.1016/j.dib.2021.107486 (PMC8545665; doi:10.1016/j.dib.2021.107486)
Supplement: Supplementary file 2 [file mmc2.zip › Supplementary Table 2.csv]

Year	Station	Replicate	Surrogate	Surrogate_Recovery (%)
1989	D25	1	Naphthalene-d8	72.7
1989	D25	1	Acenaphthene-d10	53.8
1989	D25	1	Perylene-d12	98.5
1989	D25	2	Naphthalene-d8	48.8
1989	D25	2	Acenaphthene-d10	68.3
1989	D25	2	Perylene-d12	100.7
1989	D25	3	Naphthalene-d8	68.3
1989	D25	3	Acenaphthene-d10	103.5
1989	D25	3	Perylene-d12	96.2
1989	D33	1	Naphthalene-d8	96
1989	D33	1	Acenaphthene-d10	80.6
1989	D33	1	Perylene-d12	78.5
1989	D33	2	Naphthalene-d8	67.9
1989	D33	2	Acenaphthene-d10	75.7
1989	D33	2	Perylene-d12	87.3
1989	D33	3	Naphthalene-d8	77.9
1989	D33	3	Acenaphthene-d10	65.8
1989	D33	3	Perylene-d12	105.2
1989	D51	1	Naphthalene-d8	21.9
1989	D51	1	Acenaphthene-d10	8.2
1989	D51	1	Perylene-d12	100.6
1989	D51	2	Naphthalene-d8	71.3
1989	D51	2	Acenaphthene-d10	79.3
1989	D51	2	Perylene-d12	101.2
1989	D51	3	Naphthalene-d8	57.6
1989	D51	3	Acenaphthene-d10	97.4
1989	D51	3	Perylene-d12	101.7
1989	D69	1	Naphthalene-d8	48.3
1989	D69	1	Acenaphthene-d10	65
1989	D69	1	Perylene-d12	95.7
1989	D69	2	Naphthalene-d8	68.7
1989	D69	2	Acenaphthene-d10	93.9
1989	D69	2	Perylene-d12	94.3
1989	D69	3	Naphthalene-d8	71
1989	D69	3	Acenaphthene-d10	108.9
1989	D69	3	Perylene-d12	95.9
1989	80	1	Naphthalene-d8	75.1
1989	80	1	Acenaphthene-d10	75
1989	80	1	Perylene-d12	100.4
1989	80	2	Naphthalene-d8	45.4
1989	80	2	Acenaphthene-d10	65.5
1989	80	2	Perylene-d12	96.3
1989	80	3	Naphthalene-d8	59.3
1989	80	3	Acenaphthene-d10	96.8
1989	80	3	Perylene-d12	98.9
1989	82	1	Naphthalene-d8	42.4
1989	82	1	Acenaphthene-d10	87.4
1989	82	1	Perylene-d12	100.4
1989	82	2	Naphthalene-d8	74.9
1989	82	2	Acenaphthene-d10	86.3
1989	82	2	Perylene-d12	95.2
1989	82	3	Naphthalene-d8	61.9
1989	82	3	Acenaphthene-d10	110.3
1989	82	3	Perylene-d12	91.5
1989	D73	1	Naphthalene-d8	57.6
1989	D73	1	Acenaphthene-d10	77.7
1989	D73	1	Perylene-d12	66.6
1989	D73	2	Naphthalene-d8	63
1989	D73	2	Acenaphthene-d10	84.5
1989	D73	2	Perylene-d12	94.5
1989	D73	3	Naphthalene-d8	2.7
1989	D73	3	Acenaphthene-d10	54.6
1989	D73	3	Perylene-d12	105.5
1989	D77	1	Naphthalene-d8	62.6
1989	D77	1	Acenaphthene-d10	94
1989	D77	1	Perylene-d12	101
1989	D77	2	Naphthalene-d8	29.9
1989	D77	2	Acenaphthene-d10	75
1989	D77	2	Perylene-d12	106.8
1989	D77	3	Naphthalene-d8	59.9
1989	D77	3	Acenaphthene-d10	76.3
1989	D77	3	Perylene-d12	100.5
1989	16	1	Naphthalene-d8	70.9
1989	16	1	Acenaphthene-d10	96.9
1989	16	1	Perylene-d12	85
1989	16	2	Naphthalene-d8	77.4
1989	16	2	Acenaphthene-d10	96.7
1989	16	2	Perylene-d12	97.9
1989	16	3	Naphthalene-d8	48.9
1989	16	3	Acenaphthene-d10	87.5
1989	16	3	Perylene-d12	106.6
1989	11	1	Naphthalene-d8	88.6
1989	11	1	Acenaphthene-d10	97
1989	11	1	Perylene-d12	86
1989	11	2	Naphthalene-d8	52
1989	11	2	Acenaphthene-d10	84.8
1989	11	2	Perylene-d12	102.6
1989	11	3	Naphthalene-d8	58.1
1989	11	3	Acenaphthene-d10	108.1
1989	11	3	Perylene-d12	96.1
1989	40	1	Naphthalene-d8	70.9
1989	40	1	Acenaphthene-d10	96.9
1989	40	1	Perylene-d12	85
1989	40	2	Naphthalene-d8	50.7
1989	40	2	Acenaphthene-d10	104.8
1989	40	2	Perylene-d12	85.4
1989	40	3	Naphthalene-d8	65.8
1989	40	3	Acenaphthene-d10	75.2
1989	40	3	Perylene-d12	95.2
1989	50	1	Naphthalene-d8	51.3
1989	50	1	Acenaphthene-d10	94.2
1989	50	2	Naphthalene-d8	55.3
1989	50	2	Acenaphthene-d10	103.4
1989	50	3	Naphthalene-d8	67.1
1989	50	3	Acenaphthene-d10	92.7
1990	D25	1	1-Ethylnaphthalene	100.4
1990	D25	1	Acenaphthene-d10	79
1990	D25	1	Perylene-d12	69.9
1990	D25	2	1-Ethylnaphthalene	78.6
1990	D25	2	Acenaphthene-d10	81.7
1990	D25	2	Perylene-d12	104.2
1990	D25	3	1-Ethylnaphthalene	67.9
1990	D25	3	Acenaphthene-d10	75.3
1990	D25	3	Perylene-d12	71.1
1990	D33	1	1-Ethylnaphthalene	105.2
1990	D33	1	Acenaphthene-d10	93.9
1990	D33	1	Perylene-d12	101
1990	D33	2	1-Ethylnaphthalene	61.5
1990	D33	2	Acenaphthene-d10	63.5
1990	D33	2	Perylene-d12	98.2
1990	D33	3	1-Ethylnaphthalene	79
1990	D33	3	Acenaphthene-d10	84.5
1990	D33	3	Perylene-d12	78.9
1990	D51	1	1-Ethylnaphthalene	86.6
1990	D51	1	Acenaphthene-d10	76.6
1990	D51	1	Perylene-d12	101.5
1990	D51	2	1-Ethylnaphthalene	70.2
1990	D51	2	Acenaphthene-d10	75.8
1990	D51	2	Perylene-d12	82.5
1990	D51	3	1-Ethylnaphthalene	94.7
1990	D51	3	Acenaphthene-d10	97.7
1990	D51	3	Perylene-d12	84.9
1990	D69	1	1-Ethylnaphthalene	84.6
1990	D69	1	Acenaphthene-d10	90.4
1990	D69	1	Perylene-d12	100
1990	D69	2	1-Ethylnaphthalene	82.4
1990	D69	2	Acenaphthene-d10	88.1
1990	D69	2	Perylene-d12	97
1990	D69	3	1-Ethylnaphthalene	68.6
1990	D69	3	Acenaphthene-d10	65.3
1990	D69	3	Perylene-d12	97.6
1990	80	1	1-Ethylnaphthalene	86.6
1990	80	1	Acenaphthene-d10	95.0
1990	80	1	Perylene-d12	98.8
1990	80	2	1-Ethylnaphthalene	85.5
1990	80	2	Acenaphthene-d10	74.4
1990	80	2	Perylene-d12	97.0
1990	80	3	1-Ethylnaphthalene	77.9
1990	80	3	Acenaphthene-d10	81.3
1990	80	3	Perylene-d12	77.7
1990	82	1	1-Ethylnaphthalene	84.0
1990	82	1	Acenaphthene-d10	89.3
1990	82	1	Perylene-d12	108.5
1990	82	2	1-Ethylnaphthalene	79.8
1990	82	2	Acenaphthene-d10	67.1
1990	82	2	Perylene-d12	94.6
1990	82	3	1-Ethylnaphthalene	88.9
1990	82	3	Acenaphthene-d10	96.8
1990	82	3	Perylene-d12	74.7
1990	D73	1	1-Ethylnaphthalene	69.1
1990	D73	1	Acenaphthene-d10	71.2
1990	D73	1	Perylene-d12	98.9
1990	D73	2	1-Ethylnaphthalene	82.1
1990	D73	2	Acenaphthene-d10	76.7
1990	D73	2	Perylene-d12	97.0
1990	D73	3	1-Ethylnaphthalene	68.7
1990	D73	3	Acenaphthene-d10	74.0
1990	D73	3	Perylene-d12	88.0
1990	D77	1	1-Ethylnaphthalene	61.4
1990	D77	1	Acenaphthene-d10	69.9
1990	D77	1	Perylene-d12	100.0
1990	D77	2	1-Ethylnaphthalene	49.2
1990	D77	2	Acenaphthene-d10	95.9
1990	D77	2	Perylene-d12	92.2
1990	D77	3	1-Ethylnaphthalene	63.4
1990	D77	3	Acenaphthene-d10	88.4
1990	D77	3	Perylene-d12	73.2
1990	16	1	1-Ethylnaphthalene	58.8
1990	16	1	Acenaphthene-d10	83.1
1990	16	1	Perylene-d12	104.8
1990	16	2	1-Ethylnaphthalene	55.3
1990	16	2	Acenaphthene-d10	66.7
1990	16	2	Perylene-d12	104.8
1990	16	3	1-Ethylnaphthalene	79.0
1990	16	3	Acenaphthene-d10	81.3
1990	16	3	Perylene-d12	91.6
1990	11	1	1-Ethylnaphthalene	69.1
1990	11	1	Acenaphthene-d10	69.5
1990	11	1	Perylene-d12	96.5
1990	11	2	1-Ethylnaphthalene	89.7
1990	11	2	Acenaphthene-d10	75.3
1990	11	2	Perylene-d12	95.2
1990	11	3	1-Ethylnaphthalene	57.3
1990	11	3	Acenaphthene-d10	85.8
1990	11	3	Perylene-d12	88.0
1990	40	1	1-Ethylnaphthalene	106.7
1990	40	1	Acenaphthene-d10	102.0
1990	40	1	Perylene-d12	105.0
1990	40	2	1-Ethylnaphthalene	82.1
1990	40	2	Acenaphthene-d10	93.6
1990	40	2	Perylene-d12	103.0
1990	40	3	1-Ethylnaphthalene	75.2
1990	40	3	Acenaphthene-d10	100.5
1990	40	3	Perylene-d12	88.6
1990	50	1	1-Ethylnaphthalene	81.4
1990	50	1	Acenaphthene-d10	86.8
1990	50	1	Perylene-d12	110.5
1990	50	2	1-Ethylnaphthalene	87.4
1990	50	2	Acenaphthene-d10	104.6
1990	50	2	Perylene-d12	82.5
1990	50	3	1-Ethylnaphthalene	76.7
1990	50	3	Acenaphthene-d10	84.5
1990	50	3	Perylene-d12	99.4
1991	D25	1	1-Ethylnaphthalene	54.2
1991	D25	1	Acenaphthene-d10	70.6
1991	D25	1	Benzo[b]fluoranthene	103.7
1991	D25	2	1-Ethylnaphthalene	83.3
1991	D25	2	Acenaphthene-d10	66.3
1991	D25	2	Benzo[b]fluoranthene	91.4
1991	D25	3	1-Ethylnaphthalene	60.4
1991	D25	3	Acenaphthene-d10	65.7
1991	D25	3	Benzo[b]fluoranthene	97.2
1991	D33	1	1-Ethylnaphthalene	84.2
1991	D33	1	Acenaphthene-d10	89.5
1991	D33	1	Benzo[b]fluoranthene	97.7
1991	D33	2	1-Ethylnaphthalene	89.2
1991	D33	2	Acenaphthene-d10	77.5
1991	D33	2	Benzo[b]fluoranthene	85.6
1991	D33	3	1-Ethylnaphthalene	60.5
1991	D33	3	Acenaphthene-d10	65.4
1991	D33	3	Benzo[b]fluoranthene	96.4
1991	D51	1	1-Ethylnaphthalene	68.1
1991	D51	1	Acenaphthene-d10	73.8
1991	D51	1	Benzo[b]fluoranthene	101.2
1991	D51	2	1-Ethylnaphthalene	61.7
1991	D51	2	Acenaphthene-d10	65.5
1991	D51	2	Benzo[b]fluoranthene	102.3
1991	D51	3	1-Ethylnaphthalene	69.2
1991	D51	3	Acenaphthene-d10	67.5
1991	D51	3	Benzo[b]fluoranthene	83.2
1991	D69	1	1-Ethylnaphthalene	61.3
1991	D69	1	Acenaphthene-d10	67.9
1991	D69	1	Benzo[b]fluoranthene	105.7
1991	D69	2	1-Ethylnaphthalene	71.6
1991	D69	2	Acenaphthene-d10	80.9
1991	D69	2	Benzo[b]fluoranthene	122.2
1991	D69	3	1-Ethylnaphthalene	69.4
1991	D69	3	Acenaphthene-d10	75.4
1991	D69	3	Benzo[b]fluoranthene	104.5
1991	80	1	1-Ethylnaphthalene	63.7
1991	80	1	Acenaphthene-d10	69.2
1991	80	1	Benzo[b]fluoranthene	95.4
1991	80	2	1-Ethylnaphthalene	71.2
1991	80	2	Acenaphthene-d10	79.9
1991	80	2	Benzo[b]fluoranthene	110.2
1991	80	3	1-Ethylnaphthalene	51.8
1991	80	3	Acenaphthene-d10	76.8
1991	80	3	Benzo[b]fluoranthene	90.0
1991	82	1	1-Ethylnaphthalene	64.2
1991	82	1	Acenaphthene-d10	86.2
1991	82	1	Benzo[b]fluoranthene	105.7
1991	82	2	1-Ethylnaphthalene	53.4
1991	82	2	Acenaphthene-d10	72.1
1991	82	2	Benzo[b]fluoranthene	86.8
1991	82	3	1-Ethylnaphthalene	67.3
1991	82	3	Acenaphthene-d10	69.9
1991	82	3	Benzo[b]fluoranthene	87.1
1991	D73	1	1-Ethylnaphthalene	46.8
1991	D73	1	Acenaphthene-d10	59.6
1991	D73	1	Benzo[b]fluoranthene	83.3
1991	D73	2	1-Ethylnaphthalene	62.4
1991	D73	2	Acenaphthene-d10	68.1
1991	D73	2	Benzo[b]fluoranthene	85.8
1991	D73	3	1-Ethylnaphthalene	61.6
1991	D73	3	Acenaphthene-d10	65.8
1991	D73	3	Benzo[b]fluoranthene	85.3
1991	D77	1	1-Ethylnaphthalene	57.5
1991	D77	1	Acenaphthene-d10	61.6
1991	D77	1	Benzo[b]fluoranthene	104.7
1991	D77	2	1-Ethylnaphthalene	67.1
1991	D77	2	Acenaphthene-d10	58.3
1991	D77	2	Benzo[b]fluoranthene	89.6
1991	D77	3	1-Ethylnaphthalene	80.6
1991	D77	3	Acenaphthene-d10	84.9
1991	D77	3	Benzo[b]fluoranthene	89.3
1991	16	1	1-Ethylnaphthalene	67.2
1991	16	1	Acenaphthene-d10	70.2
1991	16	1	Benzo[b]fluoranthene	100.8
1991	16	2	1-Ethylnaphthalene	81.9
1991	16	2	Acenaphthene-d10	70.2
1991	16	2	Benzo[b]fluoranthene	81.0
1991	16	3	1-Ethylnaphthalene	70.1
1991	16	3	Acenaphthene-d10	68.1
1991	16	3	Benzo[b]fluoranthene	95.7
1991	11	1	1-Ethylnaphthalene	59.7
1991	11	1	Acenaphthene-d10	75.5
1991	11	1	Benzo[b]fluoranthene	97.0
1991	11	2	1-Ethylnaphthalene	57.2
1991	11	2	Acenaphthene-d10	55.6
1991	11	2	Benzo[b]fluoranthene	74.7
1991	11	3	1-Ethylnaphthalene	79.1
1991	11	3	Acenaphthene-d10	50.2
1991	11	3	Benzo[b]fluoranthene	103.4
1991	40	1	1-Ethylnaphthalene	85.4
1991	40	1	Acenaphthene-d10	91.0
1991	40	1	Benzo[b]fluoranthene	85.3
1991	40	2	1-Ethylnaphthalene	88.7
1991	40	2	Acenaphthene-d10	84.8
1991	40	2	Benzo[b]fluoranthene	81.6
1991	40	3	1-Ethylnaphthalene	58.8
1991	40	3	Acenaphthene-d10	64.4
1991	40	3	Benzo[b]fluoranthene	104.1
1991	50	1	1-Ethylnaphthalene	59.9
1991	50	1	Acenaphthene-d10	64.9
1991	50	1	Benzo[b]fluoranthene	92.0
1991	50	2	1-Ethylnaphthalene	55.7
1991	50	2	Acenaphthene-d10	60.5
1991	50	2	Benzo[b]fluoranthene	85.4
1991	50	3	1-Ethylnaphthalene	67.4
1991	50	3	Acenaphthene-d10	73.2
1991	50	3	Benzo[b]fluoranthene	105.7
1992	D25	1	1-Ethylnaphthalene	42.9
1992	D25	1	Acenaphthene-d10	50.4
1992	D25	1	Benzo[b]fluoranthene	79.5
1992	D25	2	1-Ethylnaphthalene	71.1
1992	D25	2	Acenaphthene-d10	74.5
1992	D25	2	Benzo[b]fluoranthene	98.3
1992	D25	3	1-Ethylnaphthalene	72.6
1992	D25	3	Acenaphthene-d10	76.9
1992	D25	3	Benzo[b]fluoranthene	103.6
1992	D33	1	1-Ethylnaphthalene	83.4
1992	D33	1	Acenaphthene-d10	86.5
1992	D33	1	Benzo[b]fluoranthene	141.9
1992	D33	2	1-Ethylnaphthalene	67.6
1992	D33	2	Acenaphthene-d10	81.4
1992	D33	2	Benzo[b]fluoranthene	141.3
1992	D33	3	1-Ethylnaphthalene	81.3
1992	D33	3	Acenaphthene-d10	84.9
1992	D33	3	Benzo[b]fluoranthene	142.8
1992	D51	1	1-Ethylnaphthalene	68.5
1992	D51	1	Acenaphthene-d10	71.5
1992	D51	1	Benzo[b]fluoranthene	108.5
1992	D51	2	1-Ethylnaphthalene	59.2
1992	D51	2	Acenaphthene-d10	79.2
1992	D51	2	Benzo[b]fluoranthene	112.8
1992	D51	3	1-Ethylnaphthalene	75.6
1992	D51	3	Acenaphthene-d10	80.1
1992	D51	3	Benzo[b]fluoranthene	130.4
1992	D69	1	1-Ethylnaphthalene	79.2
1992	D69	1	Acenaphthene-d10	81.9
1992	D69	1	Benzo[b]fluoranthene	124.5
1992	D69	2	1-Ethylnaphthalene	76.2
1992	D69	2	Acenaphthene-d10	82.1
1992	D69	2	Benzo[b]fluoranthene	129.5
1992	D69	3	1-Ethylnaphthalene	76.2
1992	D69	3	Acenaphthene-d10	80.5
1992	D69	3	Benzo[b]fluoranthene	108
1992	80	1	1-Ethylnaphthalene	109.3
1992	80	1	Acenaphthene-d10	120.0
1992	80	1	Benzo[b]fluoranthene	158.6
1992	80	2	1-Ethylnaphthalene	75.1
1992	80	2	Acenaphthene-d10	79.1
1992	80	2	Benzo[b]fluoranthene	131.6
1992	80	3	1-Ethylnaphthalene	74.6
1992	80	3	Acenaphthene-d10	78.4
1992	80	3	Benzo[b]fluoranthene	101.3
1992	82	1	1-Ethylnaphthalene	28.0
1992	82	1	Acenaphthene-d10	70.6
1992	82	1	Benzo[b]fluoranthene	100.8
1992	82	2	1-Ethylnaphthalene	78.9
1992	82	2	Acenaphthene-d10	81.4
1992	82	2	Benzo[b]fluoranthene	115.6
1992	82	3	1-Ethylnaphthalene	77.3
1992	82	3	Acenaphthene-d10	81.9
1992	82	3	Benzo[b]fluoranthene	105.6
1992	D73	1	1-Ethylnaphthalene	96.2
1992	D73	1	Acenaphthene-d10	97.9
1992	D73	1	Benzo[b]fluoranthene	141.3
1992	D73	2	1-Ethylnaphthalene	81.7
1992	D73	2	Acenaphthene-d10	86.2
1992	D73	2	Benzo[b]fluoranthene	118.2
1992	D73	3	1-Ethylnaphthalene	74.8
1992	D73	3	Acenaphthene-d10	79.1
1992	D73	3	Benzo[b]fluoranthene	104.5
1992	D77	1	1-Ethylnaphthalene	99.8
1992	D77	1	Acenaphthene-d10	105.4
1992	D77	1	Benzo[b]fluoranthene	129.2
1992	D77	2	1-Ethylnaphthalene	75.6
1992	D77	2	Acenaphthene-d10	78.1
1992	D77	2	Benzo[b]fluoranthene	106.5
1992	D77	3	1-Ethylnaphthalene	74.9
1992	D77	3	Acenaphthene-d10	77.9
1992	D77	3	Benzo[b]fluoranthene	97.9
1992	16	1	1-Ethylnaphthalene	71.6
1992	16	1	Acenaphthene-d10	74.3
1992	16	1	Benzo[b]fluoranthene	103.3
1992	16	2	1-Ethylnaphthalene	72.2
1992	16	2	Acenaphthene-d10	75.0
1992	16	2	Benzo[b]fluoranthene	93.0
1992	16	3	1-Ethylnaphthalene	71.1
1992	16	3	Acenaphthene-d10	76.1
1992	16	3	Benzo[b]fluoranthene	104.6
1992	11	1	1-Ethylnaphthalene	67.3
1992	11	1	Acenaphthene-d10	70.6
1992	11	1	Benzo[b]fluoranthene	93.2
1992	11	2	1-Ethylnaphthalene	72.4
1992	11	2	Acenaphthene-d10	75.8
1992	11	2	Benzo[b]fluoranthene	108.4
1992	11	3	1-Ethylnaphthalene	75.8
1992	11	3	Acenaphthene-d10	78.7
1992	11	3	Benzo[b]fluoranthene	96.6
1992	40	1	1-Ethylnaphthalene	107.1
1992	40	1	Acenaphthene-d10	109.3
1992	40	1	Benzo[b]fluoranthene	159.4
1992	40	2	1-Ethylnaphthalene	74.9
1992	40	2	Acenaphthene-d10	78.7
1992	40	2	Benzo[b]fluoranthene	101.9
1992	40	3	1-Ethylnaphthalene	76.4
1992	40	3	Acenaphthene-d10	80.0
1992	40	3	Benzo[b]fluoranthene	96.8
1992	50	1	1-Ethylnaphthalene	120.5
1992	50	1	Acenaphthene-d10	122.2
1992	50	1	Benzo[b]fluoranthene	176.9
1992	50	2	1-Ethylnaphthalene	72.6
1992	50	2	Acenaphthene-d10	75.8
1992	50	2	Benzo[b]fluoranthene	106.9
1992	50	3	1-Ethylnaphthalene	73.3
1992	50	3	Acenaphthene-d10	76.0
1992	50	3	Benzo[b]fluoranthene	94.5
1994	D25	1	1-Ethylnaphthalene	66.8
1994	D25	1	Acenaphthene-d10	55.2
1994	D25	1	Benzo[b]fluoranthene	96.8
1994	D25	2	1-Ethylnaphthalene	63.5
1994	D25	2	Acenaphthene-d10	68.2
1994	D25	2	Benzo[b]fluoranthene	105
1994	D25	3	1-Ethylnaphthalene	67.2
1994	D25	3	Acenaphthene-d10	71.9
1994	D25	3	Benzo[b]fluoranthene	94.4
1994	D33	1	1-Ethylnaphthalene	69.9
1994	D33	1	Acenaphthene-d10	69.8
1994	D33	1	Benzo[b]fluoranthene	92.6
1994	D33	2	1-Ethylnaphthalene	63.2
1994	D33	2	Acenaphthene-d10	67.6
1994	D33	2	Benzo[b]fluoranthene	113
1994	D33	3	1-Ethylnaphthalene	67.1
1994	D33	3	Acenaphthene-d10	70.2
1994	D33	3	Benzo[b]fluoranthene	98.7
1994	D51	1	1-Ethylnaphthalene	69.3
1994	D51	1	Acenaphthene-d10	68.5
1994	D51	1	Benzo[b]fluoranthene	99.5
1994	D51	2	1-Ethylnaphthalene	60
1994	D51	2	Acenaphthene-d10	65.6
1994	D51	2	Benzo[b]fluoranthene	109
1994	D51	3	1-Ethylnaphthalene	71.3
1994	D51	3	Acenaphthene-d10	75.4
1994	D51	3	Benzo[b]fluoranthene	97.2
1994	D69	1	1-Ethylnaphthalene	67.3
1994	D69	1	Acenaphthene-d10	66.0
1994	D69	1	Benzo[b]fluoranthene	95.7
1994	D69	2	1-Ethylnaphthalene	60.1
1994	D69	2	Acenaphthene-d10	52.9
1994	D69	2	Benzo[b]fluoranthene	94.1
1994	D69	3	1-Ethylnaphthalene	60.7
1994	D69	3	Acenaphthene-d10	66.7
1994	D69	3	Benzo[b]fluoranthene	98.6
1994	80	1	1-Ethylnaphthalene	69.5
1994	80	1	Acenaphthene-d10	93.5
1994	80	1	Benzo[b]fluoranthene	90.2
1994	80	2	1-Ethylnaphthalene	62.0
1994	80	2	Acenaphthene-d10	65.7
1994	80	2	Benzo[b]fluoranthene	98.0
1994	80	3	1-Ethylnaphthalene	68.6
1994	80	3	Acenaphthene-d10	71.3
1994	80	3	Benzo[b]fluoranthene	103.2
1994	82	1	1-Ethylnaphthalene	67.6
1994	82	1	Acenaphthene-d10	69.8
1994	82	1	Benzo[b]fluoranthene	101.4
1994	82	2	1-Ethylnaphthalene	62.7
1994	82	2	Acenaphthene-d10	65.5
1994	82	2	Benzo[b]fluoranthene	81.6
1994	82	3	1-Ethylnaphthalene	57.9
1994	82	3	Acenaphthene-d10	62.5
1994	82	3	Benzo[b]fluoranthene	96.3
1994	D73	1	1-Ethylnaphthalene	65.2
1994	D73	1	Acenaphthene-d10	68.2
1994	D73	1	Benzo[b]fluoranthene	95.6
1994	D73	2	1-Ethylnaphthalene	64.2
1994	D73	2	Acenaphthene-d10	67.8
1994	D73	2	Benzo[b]fluoranthene	106.3
1994	D73	3	1-Ethylnaphthalene	63.6
1994	D73	3	Acenaphthene-d10	67.4
1994	D73	3	Benzo[b]fluoranthene	93.8
1994	D77	1	1-Ethylnaphthalene	88.4
1994	D77	1	Acenaphthene-d10	90.3
1994	D77	1	Benzo[b]fluoranthene	126.2
1994	D77	2	1-Ethylnaphthalene	55.3
1994	D77	2	Acenaphthene-d10	65.5
1994	D77	2	Benzo[b]fluoranthene	89.8
1994	D77	3	1-Ethylnaphthalene	67.1
1994	D77	3	Acenaphthene-d10	70.9
1994	D77	3	Benzo[b]fluoranthene	96.1
1994	16	1	1-Ethylnaphthalene	56.9
1994	16	1	Acenaphthene-d10	60.4
1994	16	1	Benzo[b]fluoranthene	85.5
1994	16	2	1-Ethylnaphthalene	58.1
1994	16	2	Acenaphthene-d10	61.9
1994	16	2	Benzo[b]fluoranthene	90.5
1994	16	3	1-Ethylnaphthalene	63.6
1994	16	3	Acenaphthene-d10	67.0
1994	16	3	Benzo[b]fluoranthene	90.5
1994	11	1	1-Ethylnaphthalene	63.6
1994	11	1	Acenaphthene-d10	67.3
1994	11	1	Benzo[b]fluoranthene	104.4
1994	11	2	1-Ethylnaphthalene	58.4
1994	11	2	Acenaphthene-d10	61.4
1994	11	2	Benzo[b]fluoranthene	95.1
1994	11	3	1-Ethylnaphthalene	74.8
1994	11	3	Acenaphthene-d10	78.5
1994	11	3	Benzo[b]fluoranthene	109.5
1994	40	1	1-Ethylnaphthalene	76.1
1994	40	1	Acenaphthene-d10	65.3
1994	40	1	Benzo[b]fluoranthene	96.2
1994	40	2	1-Ethylnaphthalene	56.5
1994	40	2	Acenaphthene-d10	60.0
1994	40	2	Benzo[b]fluoranthene	95.8
1994	40	3	1-Ethylnaphthalene	62.6
1994	40	3	Acenaphthene-d10	66.9
1994	40	3	Benzo[b]fluoranthene	95.7
1994	50	1	1-Ethylnaphthalene	65.3
1994	50	1	Acenaphthene-d10	68.3
1994	50	1	Benzo[b]fluoranthene	94.2
1994	50	2	1-Ethylnaphthalene	66.0
1994	50	2	Acenaphthene-d10	69.1
1994	50	2	Benzo[b]fluoranthene	92.6
1994	50	3	1-Ethylnaphthalene	60.4
1994	50	3	Acenaphthene-d10	64.1
1994	50	3	Benzo[b]fluoranthene	90.7
1995	D25	1	1-Ethylnaphthalene	70.8
1995	D25	1	Acenaphthene-d10	76.3
1995	D25	1	Benzo[b]fluoranthene	93.2
1995	D25	2	1-Ethylnaphthalene	97.6
1995	D25	2	Acenaphthene-d10	96.6
1995	D25	2	Benzo[b]fluoranthene	108
1995	D25	3	1-Ethylnaphthalene	68.7
1995	D25	3	Acenaphthene-d10	73.9
1995	D25	3	Benzo[b]fluoranthene	86.6
1995	D33	1	1-Ethylnaphthalene	63
1995	D33	1	Acenaphthene-d10	68.1
1995	D33	1	Benzo[b]fluoranthene	94.5
1995	D33	2	1-Ethylnaphthalene	71.3
1995	D33	2	Acenaphthene-d10	74.2
1995	D33	2	Benzo[b]fluoranthene	98.2
1995	D33	3	1-Ethylnaphthalene	68.6
1995	D33	3	Acenaphthene-d10	72.2
1995	D33	3	Benzo[b]fluoranthene	106.7
1995	D51	1	1-Ethylnaphthalene	71.5
1995	D51	1	Acenaphthene-d10	76.1
1995	D51	2	1-Ethylnaphthalene	68.5
1995	D51	2	Acenaphthene-d10	72.5
1995	D51	3	1-Ethylnaphthalene	64.3
1995	D51	3	Acenaphthene-d10	68.8
1995	D69	1	1-Ethylnaphthalene	79
1995	D69	1	Acenaphthene-d10	81.7
1995	D69	1	Benzo[b]fluoranthene	98.7
1995	D69	2	1-Ethylnaphthalene	92.6
1995	D69	2	Acenaphthene-d10	91.1
1995	D69	2	Benzo[b]fluoranthene	105.3
1995	D69	3	1-Ethylnaphthalene	68.2
1995	D69	3	Acenaphthene-d10	68.2
1995	D69	3	Benzo[b]fluoranthene	86.9
1995	80	1	1-Ethylnaphthalene	76.6
1995	80	1	Acenaphthene-d10	80.8
1995	80	1	Benzo[b]fluoranthene	99.4
1995	80	2	1-Ethylnaphthalene	68.9
1995	80	2	Acenaphthene-d10	73.5
1995	80	2	Benzo[b]fluoranthene	90.3
1995	80	3	1-Ethylnaphthalene	62.8
1995	80	3	Acenaphthene-d10	68.4
1995	80	3	Benzo[b]fluoranthene	89.6
1995	82	1	1-Ethylnaphthalene	72.5
1995	82	1	Acenaphthene-d10	75.8
1995	82	1	Benzo[b]fluoranthene	94.5
1995	82	2	1-Ethylnaphthalene	66.2
1995	82	2	Acenaphthene-d10	69.5
1995	82	2	Benzo[b]fluoranthene	91
1995	82	3	1-Ethylnaphthalene	70
1995	82	3	Acenaphthene-d10	75
1995	82	3	Benzo[b]fluoranthene	96.2
1995	D73	1	1-Ethylnaphthalene	65.8
1995	D73	1	Acenaphthene-d10	69.8
1995	D73	1	Benzo[b]fluoranthene	93.5
1995	D73	2	1-Ethylnaphthalene	76.7
1995	D73	2	Acenaphthene-d10	80.4
1995	D73	2	Benzo[b]fluoranthene	90.6
1995	D73	3	1-Ethylnaphthalene	66.1
1995	D73	3	Acenaphthene-d10	70.3
1995	D73	3	Benzo[b]fluoranthene	98.5
1995	D77	1	1-Ethylnaphthalene	65.4
1995	D77	1	Acenaphthene-d10	69.5
1995	D77	1	Benzo[b]fluoranthene	95.4
1995	D77	2	1-Ethylnaphthalene	69.4
1995	D77	2	Acenaphthene-d10	72.8
1995	D77	2	Benzo[b]fluoranthene	93.5
1995	D77	3	1-Ethylnaphthalene	70
1995	D77	3	Acenaphthene-d10	72.2
1995	D77	3	Benzo[b]fluoranthene	88.7
1995	16	1	1-Ethylnaphthalene	67.8
1995	16	1	Acenaphthene-d10	72.1
1995	16	1	Benzo[b]fluoranthene	107.8
1995	16	2	1-Ethylnaphthalene	68.6
1995	16	2	Acenaphthene-d10	71.7
1995	16	2	Benzo[b]fluoranthene	90.8
1995	16	3	1-Ethylnaphthalene	68.2
1995	16	3	Acenaphthene-d10	70.5
1995	16	3	Benzo[b]fluoranthene	89.7
1995	11	1	1-Ethylnaphthalene	72.1
1995	11	1	Acenaphthene-d10	75.2
1995	11	1	Benzo[b]fluoranthene	91.5
1995	11	2	1-Ethylnaphthalene	65.1
1995	11	2	Acenaphthene-d10	68.7
1995	11	2	Benzo[b]fluoranthene	93.4
1995	11	3	1-Ethylnaphthalene	66.3
1995	11	3	Acenaphthene-d10	69
1995	11	3	Benzo[b]fluoranthene	91
1995	40	1	1-Ethylnaphthalene	65.1
1995	40	1	Acenaphthene-d10	68.9
1995	40	1	Benzo[b]fluoranthene	85.2
1995	40	2	1-Ethylnaphthalene	72
1995	40	2	Acenaphthene-d10	74.6
1995	40	2	Benzo[b]fluoranthene	90
1995	40	3	1-Ethylnaphthalene	66.3
1995	40	3	Acenaphthene-d10	70.2
1995	40	3	Benzo[b]fluoranthene	93
1995	50	1	1-Ethylnaphthalene	75.3
1995	50	1	Acenaphthene-d10	78.7
1995	50	1	Benzo[b]fluoranthene	104.9
1995	50	2	1-Ethylnaphthalene	65.2
1995	50	2	Acenaphthene-d10	68.6
1995	50	2	Benzo[b]fluoranthene	91.5
1995	50	3	1-Ethylnaphthalene	64.6
1995	50	3	Acenaphthene-d10	67.7
1995	50	3	Benzo[b]fluoranthene	85.6
1996	D25	1	1-Ethylnaphthalene	64.1
1996	D25	1	Acenaphthene-d10	68
1996	D25	1	Benzo[b]fluoranthene	91.9
1996	D25	2	1-Ethylnaphthalene	73.5
1996	D25	2	Acenaphthene-d10	77.6
1996	D25	2	Benzo[b]fluoranthene	98.8
1996	D25	3	1-Ethylnaphthalene	71.3
1996	D25	3	Acenaphthene-d10	75.7
1996	D25	3	Benzo[b]fluoranthene	96.9
1996	D33	1	1-Ethylnaphthalene	72.0
1996	D33	1	Acenaphthene-d10	76.4
1996	D33	1	Benzo[b]fluoranthene	104.7
1996	D33	2	1-Ethylnaphthalene	73.5
1996	D33	2	Acenaphthene-d10	77.1
1996	D33	2	Benzo[b]fluoranthene	102.2
1996	D33	3	1-Ethylnaphthalene	65.0
1996	D33	3	Acenaphthene-d10	69.8
1996	D33	3	Benzo[b]fluoranthene	96.8
1996	D51	1	1-Ethylnaphthalene	72.2
1996	D51	1	Acenaphthene-d10	75.5
1996	D51	1	Benzo[b]fluoranthene	97.5
1996	D51	2	1-Ethylnaphthalene	74.8
1996	D51	2	Acenaphthene-d10	79.0
1996	D51	2	Benzo[b]fluoranthene	101.7
1996	D51	3	1-Ethylnaphthalene	68.9
1996	D51	3	Acenaphthene-d10	72.2
1996	D51	3	Benzo[b]fluoranthene	91.1
1996	D69	1	1-Ethylnaphthalene	67.0
1996	D69	1	Acenaphthene-d10	70.7
1996	D69	1	Benzo[b]fluoranthene	95.3
1996	D69	2	1-Ethylnaphthalene	73.2
1996	D69	2	Acenaphthene-d10	78.4
1996	D69	2	Benzo[b]fluoranthene	101.2
1996	D69	3	1-Ethylnaphthalene	59.3
1996	D69	3	Acenaphthene-d10	64.1
1996	D69	3	Benzo[b]fluoranthene	92.4
1996	80	1	1-Ethylnaphthalene	61.6
1996	80	1	Acenaphthene-d10	64.3
1996	80	1	Benzo[b]fluoranthene	101.8
1996	80	2	1-Ethylnaphthalene	63.6
1996	80	2	Acenaphthene-d10	69.7
1996	80	2	Benzo[b]fluoranthene	102.9
1996	80	3	1-Ethylnaphthalene	61.5
1996	80	3	Acenaphthene-d10	66.6
1996	80	3	Benzo[b]fluoranthene	93.6
1996	82	1	1-Ethylnaphthalene	58.3
1996	82	1	Acenaphthene-d10	62.6
1996	82	1	Benzo[b]fluoranthene	98.0
1996	82	2	1-Ethylnaphthalene	72.3
1996	82	2	Acenaphthene-d10	75.6
1996	82	2	Benzo[b]fluoranthene	96.8
1996	82	3	1-Ethylnaphthalene	71.8
1996	82	3	Acenaphthene-d10	76
1996	82	3	Benzo[b]fluoranthene	97
1996	D77	1	1-Ethylnaphthalene	62.9
1996	D77	1	Acenaphthene-d10	66.0
1996	D77	1	Benzo[b]fluoranthene	111.7
1996	D77	2	1-Ethylnaphthalene	74.0
1996	D77	2	Acenaphthene-d10	77.6
1996	D77	2	Benzo[b]fluoranthene	100
1996	D77	3	1-Ethylnaphthalene	58.8
1996	D77	3	Acenaphthene-d10	62.0
1996	D77	3	Benzo[b]fluoranthene	83.5
1996	16	1	1-Ethylnaphthalene	65.8
1996	16	1	Acenaphthene-d10	68.3
1996	16	1	Benzo[b]fluoranthene	100.0
1996	16	2	1-Ethylnaphthalene	64.6
1996	16	2	Acenaphthene-d10	68.7
1996	16	2	Benzo[b]fluoranthene	94.0
1996	16	3	1-Ethylnaphthalene	65.0
1996	16	3	Acenaphthene-d10	68.6
1996	16	3	Benzo[b]fluoranthene	92.9
1996	11	1	1-Ethylnaphthalene	68.4
1996	11	1	Acenaphthene-d10	67.3
1996	11	1	Benzo[b]fluoranthene	102.5
1996	11	2	1-Ethylnaphthalene	72.1
1996	11	2	Acenaphthene-d10	74.3
1996	11	2	Benzo[b]fluoranthene	92.2
1996	11	3	1-Ethylnaphthalene	67.1
1996	11	3	Acenaphthene-d10	70.9
1996	11	3	Benzo[b]fluoranthene	89.7
1996	40	1	1-Ethylnaphthalene	53.8
1996	40	1	Acenaphthene-d10	70.3
1996	40	1	Benzo[b]fluoranthene	99.2
1996	40	2	1-Ethylnaphthalene	71.9
1996	40	2	Acenaphthene-d10	74.3
1996	40	2	Benzo[b]fluoranthene	91.8
1996	40	3	1-Ethylnaphthalene	65.4
1996	40	3	Acenaphthene-d10	68.9
1996	40	3	Benzo[b]fluoranthene	89.3
1996	50	1	1-Ethylnaphthalene	63.8
1996	50	1	Acenaphthene-d10	68.0
1996	50	1	Benzo[b]fluoranthene	81.5
1996	50	2	1-Ethylnaphthalene	62.7
1996	50	2	Acenaphthene-d10	65.5
1996	50	2	Benzo[b]fluoranthene	91.0
1996	50	3	1-Ethylnaphthalene	67.5
1996	50	3	Acenaphthene-d10	70.9
1996	50	3	Benzo[b]fluoranthene	88.5
1997	D25	1	1-ethylnaphthalene	59.9
1997	D25	1	acenaphthene-d10	63.1
1997	D25	1	benzo[b]fluoranthene	92.3
1997	D25	2	1-ethylnaphthalene	41.7
1997	D25	2	acenaphthene-d10	44.7
1997	D25	2	benzo[b]fluoranthene	77.3
1997	D25	3	1-ethylnaphthalene	42.2
1997	D25	3	acenaphthene-d10	45.8
1997	D25	3	benzo[b]fluoranthene	74.4
1997	D33	1	1-ethylnaphthalene	43.0
1997	D33	1	acenaphthene-d10	48.1
1997	D33	1	benzo[b]fluoranthene	72.4
1997	D33	2	1-ethylnaphthalene	52.1
1997	D33	2	acenaphthene-d10	55.8
1997	D33	2	benzo[b]fluoranthene	72.3
1997	D33	3	1-ethylnaphthalene	41.9
1997	D33	3	acenaphthene-d10	47.3
1997	D33	3	benzo[b]fluoranthene	73.6
1997	D51	1	1-ethylnaphthalene	43.3
1997	D51	1	acenaphthene-d10	47.0
1997	D51	1	benzo[b]fluoranthene	77.8
1997	D69	1	1-ethylnaphthalene	47.5
1997	D69	1	acenaphthene-d10	51.8
1997	D69	1	benzo[b]fluoranthene	75.9
1997	80	1	1-ethylnaphthalene	47.9
1997	80	1	acenaphthene-d10	50.1
1997	80	1	benzo[b]fluoranthene	75.4
1997	82	1	1-ethylnaphthalene	42.2
1997	82	1	acenaphthene-d10	45.4
1997	82	1	benzo[b]fluoranthene	70.6
1997	D73	1	1-ethylnaphthalene	47.2
1997	D73	1	acenaphthene-d10	49.8
1997	D73	1	benzo[b]fluoranthene	77.0
1997	D77	1	1-ethylnaphthalene	46.9
1997	D77	1	acenaphthene-d10	49.3
1997	D77	1	benzo[b]fluoranthene	72.3
1997	16	1	1-ethylnaphthalene	46.8
1997	16	1	acenaphthene-d10	47.5
1997	16	1	benzo[b]fluoranthene	65.2
1997	11	1	1-ethylnaphthalene	48.2
1997	11	1	acenaphthene-d10	49.5
1997	11	1	benzo[b]fluoranthene	65.4
1997	40	1	1-ethylnaphthalene	52.7
1997	40	1	acenaphthene-d10	54.6
1997	40	1	benzo[b]fluoranthene	66.0
1997	50	1	1-ethylnaphthalene	45.2
1997	50	1	acenaphthene-d10	47.7
1997	50	1	benzo[b]fluoranthene	72.3
1998	D25	1	1-ethylnaphthalene	46.2
1998	D25	1	acenaphthene-d10	49.4
1998	D25	1	benzo[b]fluoranthene	93.9
1998	D25	2	1-ethylnaphthalene	45.8
1998	D25	2	acenaphthene-d10	47.7
1998	D25	2	benzo[b]fluoranthene	83.5
1998	D25	3	1-ethylnaphthalene	56.5
1998	D25	3	acenaphthene-d10	59.2
1998	D25	3	benzo[b]fluoranthene	92.6
1998	D33	1	1-ethylnaphthalene	50.7
1998	D33	1	acenaphthene-d10	52.8
1998	D33	1	benzo[b]fluoranthene	87.8
1998	D33	2	1-ethylnaphthalene	50.8
1998	D33	2	acenaphthene-d10	54.4
1998	D33	2	benzo[b]fluoranthene	91.1
1998	D33	3	1-ethylnaphthalene	38.7
1998	D33	3	acenaphthene-d10	43.0
1998	D33	3	benzo[b]fluoranthene	78.3
1998	143	1	1-ethylnaphthalene	42.5
1998	143	1	acenaphthene-d10	45.8
1998	143	1	benzo[b]fluoranthene	92.1
1998	145	1	1-ethylnaphthalene	41.6
1998	145	1	acenaphthene-d10	45.8
1998	145	1	benzo[b]fluoranthene	85.2
1998	D51	1	1-ethylnaphthalene	38.8
1998	D51	1	acenaphthene-d10	43.2
1998	D51	1	benzo[b]fluoranthene	86.2
1998	D69	1	1-ethylnaphthalene	35.5
1998	D69	1	acenaphthene-d10	40.2
1998	D69	1	benzo[b]fluoranthene	79.3
1998	80	1	1-ethylnaphthalene	48.3
1998	80	1	acenaphthene-d10	51
1998	80	1	benzo[b]fluoranthene	78.6
1998	82	1	1-ethylnaphthalene	46.2
1998	82	1	acenaphthene-d10	48.7
1998	82	1	benzo[b]fluoranthene	79.3
1998	D73	1	1-ethylnaphthalene	50.5
1998	D73	1	acenaphthene-d10	51.3
1998	D73	1	benzo[b]fluoranthene	66.1
1998	D77	1	1-ethylnaphthalene	37.7
1998	D77	1	acenaphthene-d10	39.2
1998	D77	1	benzo[b]fluoranthene	65.0
1998	16	1	1-ethylnaphthalene	58.3
1998	16	1	acenaphthene-d10	58.7
1998	16	1	benzo[b]fluoranthene	69.1
1998	11	1	1-ethylnaphthalene	55.8
1998	11	1	acenaphthene-d10	56.3
1998	11	1	benzo[b]fluoranthene	70.7
1998	40	1	1-ethylnaphthalene	55.0
1998	40	1	acenaphthene-d10	56.4
1998	40	1	benzo[b]fluoranthene	78.5
1998	50	1	1-ethylnaphthalene	51.2
1998	50	1	acenaphthene-d10	53.2
1998	50	1	benzo[b]fluoranthene	67.0
1999	D25	1	1-ethylnaphthalene	59.2
1999	D25	1	acenaphthene-d10	58.2
1999	D25	1	benzo[b]fluoranthene	128.2
1999	D25	2	1-ethylnaphthalene	35.4
1999	D25	2	acenaphthene-d10	36.7
1999	D25	2	benzo[b]fluoranthene	102.4
1999	D25	3	1-ethylnaphthalene	37.3
1999	D25	3	acenaphthene-d10	38.9
1999	D25	3	benzo[b]fluoranthene	103.5
1999	D33	1	1-ethylnaphthalene	24.8
1999	D33	1	acenaphthene-d10	29.5
1999	D33	1	benzo[b]fluoranthene	99.6
1999	D33	2	1-ethylnaphthalene	32.3
1999	D33	2	acenaphthene-d10	35.4
1999	D33	2	benzo[b]fluoranthene	101.9
1999	D33	3	1-ethylnaphthalene	38.7
1999	D33	3	acenaphthene-d10	42.0
1999	D33	3	benzo[b]fluoranthene	109.4
1999	143	1	1-ethylnaphthalene	49.0
1999	143	1	acenaphthene-d10	51.2
1999	143	1	benzo[b]fluoranthene	87.7
1999	143	2	1-ethylnaphthalene	40.0
1999	143	2	acenaphthene-d10	41.3
1999	143	2	benzo[b]fluoranthene	78.7
1999	143	3	1-ethylnaphthalene	39.1
1999	143	3	acenaphthene-d10	40.1
1999	143	3	benzo[b]fluoranthene	79.9
1999	145	1	1-ethylnaphthalene	41.4
1999	145	1	acenaphthene-d10	43.1
1999	145	1	benzo[b]fluoranthene	83.2
1999	145	2	1-ethylnaphthalene	36.6
1999	145	2	acenaphthene-d10	37.5
1999	145	2	benzo[b]fluoranthene	78.9
1999	145	3	1-ethylnaphthalene	47.5
1999	145	3	acenaphthene-d10	48.1
1999	145	3	benzo[b]fluoranthene	85.1
1999	D51	1	1-ethylnaphthalene	40.6
1999	D51	1	acenaphthene-d10	43.9
1999	D51	1	benzo[b]fluoranthene	99.6
1999	D69	1	1-ethylnaphthalene	41.8
1999	D69	1	acenaphthene-d10	44.5
1999	D69	1	benzo[b]fluoranthene	78.6
1999	80	1	1-ethylnaphthalene	32.8
1999	80	1	acenaphthene-d10	35.4
1999	80	1	benzo[b]fluoranthene	85.7
1999	82	1	1-ethylnaphthalene	38.9
1999	82	1	acenaphthene-d10	39.4
1999	82	1	benzo[b]fluoranthene	83.2
1999	D73	1	1-ethylnaphthalene	54.6
1999	D73	1	acenaphthene-d10	55.6
1999	D73	1	benzo[b]fluoranthene	74.2
1999	D77	1	1-ethylnaphthalene	52.3
1999	D77	1	acenaphthene-d10	52.9
1999	D77	1	benzo[b]fluoranthene	84.8
1999	16	1	1-ethylnaphthalene	36.5
1999	16	1	acenaphthene-d10	37.4
1999	16	1	benzo[b]fluoranthene	78
1999	11	1	1-ethylnaphthalene	39.7
1999	11	1	acenaphthene-d10	39.8
1999	11	1	benzo[b]fluoranthene	73.4
1999	40	1	1-ethylnaphthalene	39.4
1999	40	1	acenaphthene-d10	41.5
1999	40	1	benzo[b]fluoranthene	67.4
1999	50	1	1-ethylnaphthalene	41.1
1999	50	1	acenaphthene-d10	42
1999	50	1	benzo[b]fluoranthene	73.1
2000	D25	1	1-ethylnaphthalene	46
2000	D25	1	acenaphthene-d10	48.6
2000	D25	1	benzo[b]fluoranthene	78.9
2000	D25	2	1-ethylnaphthalene	43.5
2000	D25	2	acenaphthene-d10	44.9
2000	D25	2	benzo[b]fluoranthene	86.6
2000	D25	3	1-ethylnaphthalene	42.1
2000	D25	3	acenaphthene-d10	44.2
2000	D25	3	benzo[b]fluoranthene	89
2000	D33	1	1-ethylnaphthalene	39.2
2000	D33	1	acenaphthene-d10	42.5
2000	D33	1	benzo[b]fluoranthene	90.1
2000	D33	2	1-ethylnaphthalene	47.8
2000	D33	2	acenaphthene-d10	51.8
2000	D33	2	benzo[b]fluoranthene	116.3
2000	D33	3	1-ethylnaphthalene	53.2
2000	D33	3	acenaphthene-d10	53.3
2000	D33	3	benzo[b]fluoranthene	115.5
2000	143	1	1-ethylnaphthalene	55.0
2000	143	1	acenaphthene-d10	51.2
2000	143	1	benzo[b]fluoranthene	110.8
2000	143	2	1-ethylnaphthalene	55.3
2000	143	2	acenaphthene-d10	50.3
2000	143	2	benzo[b]fluoranthene	116.5
2000	143	3	1-ethylnaphthalene	52.9
2000	143	3	acenaphthene-d10	50.2
2000	143	3	benzo[b]fluoranthene	110.6
2000	145	1	1-ethylnaphthalene	39.7
2000	145	1	acenaphthene-d10	44.4
2000	145	1	benzo[b]fluoranthene	105.0
2000	145	2	1-ethylnaphthalene	45.4
2000	145	2	acenaphthene-d10	49.9
2000	145	2	benzo[b]fluoranthene	106.1
2000	145	3	1-ethylnaphthalene	49.6
2000	145	3	acenaphthene-d10	50.2
2000	145	3	benzo[b]fluoranthene	108.7
2000	D51	1	1-ethylnaphthalene	50.6
2000	D51	1	acenaphthene-d10	53.3
2000	D51	1	benzo[b]fluoranthene	117.4
2000	D51	2	1-ethylnaphthalene	62.6
2000	D51	2	acenaphthene-d10	62.8
2000	D51	2	benzo[b]fluoranthene	123.2
2000	D51	3	1-ethylnaphthalene	50.1
2000	D51	3	acenaphthene-d10	53.1
2000	D51	3	benzo[b]fluoranthene	107.3
2000	D69	1	1-ethylnaphthalene	44.8
2000	D69	1	acenaphthene-d10	47.5
2000	D69	1	benzo[b]fluoranthene	110.6
2000	D69	2	1-ethylnaphthalene	44.1
2000	D69	2	acenaphthene-d10	47.2
2000	D69	2	benzo[b]fluoranthene	124.2
2000	D69	3	1-ethylnaphthalene	30.2
2000	D69	3	acenaphthene-d10	33.1
2000	D69	3	benzo[b]fluoranthene	103.4
2000	80	1	1-ethylnaphthalene	40.5
2000	80	1	acenaphthene-d10	43.1
2000	80	1	benzo[b]fluoranthene	90.2
2000	80	2	1-ethylnaphthalene	49.6
2000	80	2	acenaphthene-d10	50.5
2000	80	2	benzo[b]fluoranthene	81.4
2000	80	3	1-ethylnaphthalene	46.7
2000	80	3	acenaphthene-d10	48.0
2000	80	3	benzo[b]fluoranthene	86.8
2000	82	1	1-ethylnaphthalene	44.1
2000	82	1	acenaphthene-d10	45.6
2000	82	1	benzo[b]fluoranthene	98.6
2000	82	2	1-ethylnaphthalene	47.7
2000	82	2	acenaphthene-d10	49.5
2000	82	2	benzo[b]fluoranthene	94.6
2000	82	3	1-ethylnaphthalene	29.2
2000	82	3	acenaphthene-d10	31.8
2000	82	3	benzo[b]fluoranthene	94.4
2000	D73	1	1-ethylnaphthalene	38.6
2000	D73	1	acenaphthene-d10	39.8
2000	D73	1	benzo[b]fluoranthene	92.0
2000	D73	2	1-ethylnaphthalene	47.2
2000	D73	2	acenaphthene-d10	47.9
2000	D73	2	benzo[b]fluoranthene	91.5
2000	D73	3	1-ethylnaphthalene	39.3
2000	D73	3	acenaphthene-d10	40.8
2000	D73	3	benzo[b]fluoranthene	106.0
2000	D77	1	1-ethylnaphthalene	46.5
2000	D77	1	acenaphthene-d10	47.6
2000	D77	1	benzo[b]fluoranthene	90.1
2000	D77	2	1-ethylnaphthalene	39.3
2000	D77	2	acenaphthene-d10	40.5
2000	D77	2	benzo[b]fluoranthene	83.6
2000	D77	3	1-ethylnaphthalene	36.5
2000	D77	3	acenaphthene-d10	37.6
2000	D77	3	benzo[b]fluoranthene	86.7
2000	16	1	1-ethylnaphthalene	44.4
2000	16	1	acenaphthene-d10	45.6
2000	16	1	benzo[b]fluoranthene	75.5
2000	16	2	1-ethylnaphthalene	31.8
2000	16	2	acenaphthene-d10	32.9
2000	16	2	benzo[b]fluoranthene	73.3
2000	16	3	1-ethylnaphthalene	41.5
2000	16	3	acenaphthene-d10	42.3
2000	16	3	benzo[b]fluoranthene	75.7
2000	11	1	1-ethylnaphthalene	41.4
2000	11	1	acenaphthene-d10	42.6
2000	11	1	benzo[b]fluoranthene	65.6
2000	11	2	1-ethylnaphthalene	48.3
2000	11	2	acenaphthene-d10	49.4
2000	11	2	benzo[b]fluoranthene	57.9
2000	11	3	1-ethylnaphthalene	40.4
2000	11	3	acenaphthene-d10	41.7
2000	11	3	benzo[b]fluoranthene	71.5
2000	40	1	1-ethylnaphthalene	41.2
2000	40	1	acenaphthene-d10	43.2
2000	40	1	benzo[b]fluoranthene	86.8
2000	40	2	1-ethylnaphthalene	41.3
2000	40	2	acenaphthene-d10	42.1
2000	40	2	benzo[b]fluoranthene	82.9
2000	40	3	1-ethylnaphthalene	38.5
2000	40	3	acenaphthene-d10	40.5
2000	40	3	benzo[b]fluoranthene	79.7
2000	50	1	1-ethylnaphthalene	30.7
2000	50	1	acenaphthene-d10	32.0
2000	50	1	benzo[b]fluoranthene	52.6
2000	50	2	1-ethylnaphthalene	37.1
2000	50	2	acenaphthene-d10	39.3
2000	50	2	benzo[b]fluoranthene	71.3
2000	50	3	1-ethylnaphthalene	43.1
2000	50	3	acenaphthene-d10	42.7
2000	50	3	benzo[b]fluoranthene	71.9
2001	D25	1	1-ethylnaphthalene	49.7
2001	D25	1	acenaphthene-d10	52.7
2001	D25	1	benzo[b]fluoranthene	97.5
2001	D25	2	1-ethylnaphthalene	51.7
2001	D25	2	acenaphthene-d10	53.2
2001	D25	2	benzo[b]fluoranthene	93.8
2001	D25	3	1-ethylnaphthalene	53.7
2001	D25	3	acenaphthene-d10	55.9
2001	D25	3	benzo[b]fluoranthene	104.7
2001	D33	1	1-ethylnaphthalene	53.8
2001	D33	1	acenaphthene-d10	56.6
2001	D33	1	benzo[b]fluoranthene	113
2001	D33	2	1-ethylnaphthalene	48.7
2001	D33	2	acenaphthene-d10	50.3
2001	D33	2	benzo[b]fluoranthene	115.5
2001	D33	3	1-ethylnaphthalene	58.0
2001	D33	3	acenaphthene-d10	61.2
2001	D33	3	benzo[b]fluoranthene	106.3
2001	143	1	1-ethylnaphthalene	61.5
2001	143	1	acenaphthene-d10	63.6
2001	143	1	benzo[b]fluoranthene	94.3
2001	143	2	1-ethylnaphthalene	55.3
2001	143	2	acenaphthene-d10	58.2
2001	143	2	benzo[b]fluoranthene	97.6
2001	143	3	1-ethylnaphthalene	52.0
2001	143	3	acenaphthene-d10	58.5
2001	143	3	benzo[b]fluoranthene	95.8
2001	145	1	1-ethylnaphthalene	63.6
2001	145	1	acenaphthene-d10	66.0
2001	145	1	benzo[b]fluoranthene	92.4
2001	145	2	1-ethylnaphthalene	57.9
2001	145	2	acenaphthene-d10	61.1
2001	145	2	benzo[b]fluoranthene	92.8
2001	145	3	1-ethylnaphthalene	49.7
2001	145	3	acenaphthene-d10	55.5
2001	145	3	benzo[b]fluoranthene	96.5
2001	D51	1	1-ethylnaphthalene	59.7
2001	D51	1	acenaphthene-d10	62.4
2001	D51	1	benzo[b]fluoranthene	103.2
2001	D69	1	1-ethylnaphthalene	64.5
2001	D69	1	acenaphthene-d10	65.7
2001	D69	1	benzo[b]fluoranthene	112.3
2001	80	1	1-ethylnaphthalene	55.5
2001	80	1	acenaphthene-d10	56.4
2001	80	1	benzo[b]fluoranthene	103.0
2001	82	1	1-ethylnaphthalene	53.7
2001	82	1	acenaphthene-d10	54.7
2001	82	1	benzo[b]fluoranthene	109.2
2001	D73	1	1-ethylnaphthalene	97.0
2001	D73	1	acenaphthene-d10	101.5
2001	D73	1	benzo[b]fluoranthene	132.0
2001	D77	1	1-ethylnaphthalene	46.8
2001	D77	1	acenaphthene-d10	47.5
2001	D77	1	benzo[b]fluoranthene	59.2
2001	16	1	1-ethylnaphthalene	49.2
2001	16	1	acenaphthene-d10	49.5
2001	16	1	benzo[b]fluoranthene	71.7
2001	11	1	1-ethylnaphthalene	59.1
2001	11	1	acenaphthene-d10	59.1
2001	11	1	benzo[b]fluoranthene	69.4
2001	40	1	1-ethylnaphthalene	67.9
2001	40	1	acenaphthene-d10	68.2
2001	40	1	benzo[b]fluoranthene	65.6
2001	50	1	1-ethylnaphthalene	49.1
2001	50	1	acenaphthene-d10	50.0
2001	50	1	benzo[b]fluoranthene	82.6
2002	D25	1	1-ethylnaphthalene	60.6
2002	D25	1	acenaphthene-d10	61.6
2002	D25	1	benzo[b]fluoranthene	89.4
2002	D25	2	1-ethylnaphthalene	59.3
2002	D25	2	acenaphthene-d10	60.6
2002	D25	2	benzo[b]fluoranthene	86.9
2002	D25	3	1-ethylnaphthalene	57.8
2002	D25	3	acenaphthene-d10	58.7
2002	D25	3	benzo[b]fluoranthene	86.4
2002	D33	1	1-ethylnaphthalene	59.8
2002	D33	1	acenaphthene-d10	61.6
2002	D33	1	benzo[b]fluoranthene	91.3
2002	D33	2	1-ethylnaphthalene	60.1
2002	D33	2	acenaphthene-d10	62.7
2002	D33	2	benzo[b]fluoranthene	96.5
2002	D33	3	1-ethylnaphthalene	61.3
2002	D33	3	acenaphthene-d10	62.4
2002	D33	3	benzo[b]fluoranthene	92.9
2002	143	1	1-ethylnaphthalene	57.4
2002	143	1	acenaphthene-d10	60.8
2002	143	1	benzo[b]fluoranthene	98.8
2002	143	2	1-ethylnaphthalene	61.3
2002	143	2	acenaphthene-d10	63.9
2002	143	2	benzo[b]fluoranthene	101.9
2002	143	3	1-ethylnaphthalene	58.5
2002	143	3	acenaphthene-d10	63
2002	143	3	benzo[b]fluoranthene	103.6
2002	145	1	1-ethylnaphthalene	48.4
2002	145	1	acenaphthene-d10	53.6
2002	145	1	benzo[b]fluoranthene	99.7
2002	145	2	1-ethylnaphthalene	52.8
2002	145	2	acenaphthene-d10	57.1
2002	145	2	benzo[b]fluoranthene	101.1
2002	145	3	1-ethylnaphthalene	53.2
2002	145	3	acenaphthene-d10	55.2
2002	145	3	benzo[b]fluoranthene	88.9
2002	D51	1	1-ethylnaphthalene	58.5
2002	D51	1	acenaphthene-d10	59.4
2002	D51	1	benzo[b]fluoranthene	81.6
2002	D69	1	1-ethylnaphthalene	60.5
2002	D69	1	acenaphthene-d10	61.5
2002	D69	1	benzo[b]fluoranthene	84.5
2002	80	1	1-ethylnaphthalene	59.1
2002	80	1	acenaphthene-d10	60
2002	80	1	benzo[b]fluoranthene	93.6
2002	82	1	1-ethylnaphthalene	52.2
2002	82	1	acenaphthene-d10	54
2002	82	1	benzo[b]fluoranthene	82.7
2002	D73	1	1-ethylnaphthalene	57.9
2002	D73	1	acenaphthene-d10	58.1
2002	D73	1	benzo[b]fluoranthene	86.3
2002	D77	1	1-ethylnaphthalene	58.6
2002	D77	1	acenaphthene-d10	58.8
2002	D77	1	benzo[b]fluoranthene	83.6
2002	16	1	1-ethylnaphthalene	56.8
2002	16	1	acenaphthene-d10	58.1
2002	16	1	benzo[b]fluoranthene	62.3
2002	11	1	1-ethylnaphthalene	50.6
2002	11	1	acenaphthene-d10	51.3
2002	11	1	benzo[b]fluoranthene	63.5
2002	40	1	1-ethylnaphthalene	47.1
2002	40	1	acenaphthene-d10	48.1
2002	40	1	benzo[b]fluoranthene	78.3
2002	50	1	1-ethylnaphthalene	51.9
2002	50	1	acenaphthene-d10	53.4
2002	50	1	benzo[b]fluoranthene	80.5
