# Supplementary material for: Aromatic hydrocarbon data in sediments from Port Valdez, Alaska
Source: Data Brief. 2021 Oct 17;39:107486. doi: 10.1016/j.dib.2021.107486 (PMC8545665; doi:10.1016/j.dib.2021.107486)
Supplement: Supplementary file 3 [file mmc3.zip › Supplementary Table 3.csv]

Analyte	Surrogate
1,6,7-Trimethylnaphthalene	Acenaphthene-d10
18a-Oleanane	Phenanthrene-d10
1-Methylnaphthalene	Naphthalene-d8
1-Methylphenanthrene	Phenanthrene-d10
2,6-Dimethylnaphthalene	Acenaphthene-d10
2-Methylnaphthalene	Naphthalene-d8
Acenaphthene	Acenaphthene-d10
Acenaphthylene	Acenaphthene-d10
Anthracene	Phenanthrene-d10
Benz[a]anthracene	Chrysene-d12
Benzo[a]pyrene	Chrysene-d12
Benzo[b]fluoranthene	Chrysene-d12
Benzo[e]pyrene	Chrysene-d12
Benzo[g,h,i]perylene	Chrysene-d12
Benzo[k]fluoranthene	Chrysene-d12
Benzothiophene	Acenaphthene-d10
Biphenyl	Acenaphthene-d10
C29-Hopane	Phenanthrene-d10
C30-Hopane	Phenanthrene-d10
Carbazole	Phenanthrene-d10
Chrysene	Chrysene-d12
Decalin	Naphthalene-d8
Dibenzo[a,h]anthracene	Chrysene-d12
Dibenzofuran	Acenaphthene-d10
Dibenzothiophene	Phenanthrene-d10
Fluoranthene	Phenanthrene-d10
Fluorene	Acenaphthene-d10
Indeno[1,2,3-c,d]pyrene	Chrysene-d12
Naphthalene	Naphthalene-d8
Naphthobenzothiophene	Phenanthrene-d10
Perylene	Perylene-d12
Phenanthrene	Phenanthrene-d10
Pyrene	Phenanthrene-d10
