# Supplementary material for: Aromatic hydrocarbon data in sediments from Port Valdez, Alaska
Source: Data Brief. 2021 Oct 17;39:107486. doi: 10.1016/j.dib.2021.107486 (PMC8545665; doi:10.1016/j.dib.2021.107486)
Supplement: Supplementary file 4 [file mmc4.zip › Supplementary Table 4.csv]

Year	Station	Replicate	Surrogate	Surrogate_Recovery (%)
2003	143	1	Acenaphthene-d10	84
2003	143	2	Acenaphthene-d10	81
2003	143	3	Acenaphthene-d10	92
2003	145	1	Acenaphthene-d10	93
2003	145	2	Acenaphthene-d10	95
2003	145	3	Acenaphthene-d10	87
2003	D25	1	Acenaphthene-d10	71
2003	D25	2	Acenaphthene-d10	91
2003	D25	3	Acenaphthene-d10	94
2003	D33	1	Acenaphthene-d10	88
2003	D33	2	Acenaphthene-d10	71
2003	D33	3	Acenaphthene-d10	77
2003	D51	1	Acenaphthene-d10	66
2003	D51	2	Acenaphthene-d10	80
2003	D51	3	Acenaphthene-d10	81
2003	D69	1	Acenaphthene-d10	93
2003	80	1	Acenaphthene-d10	76
2003	82	1	Acenaphthene-d10	92
2003	D73	1	Acenaphthene-d10	92
2003	D77	1	Acenaphthene-d10	83
2003	16	1	Acenaphthene-d10	91
2003	11	1	Acenaphthene-d10	97
2003	40	1	Acenaphthene-d10	80
2003	50	1	Acenaphthene-d10	82
2004	143	1	Acenaphthene-d10	71
2004	143	2	Acenaphthene-d10	81
2004	143	3	Acenaphthene-d10	93
2004	145	1	Acenaphthene-d10	83
2004	145	2	Acenaphthene-d10	56
2004	145	3	Acenaphthene-d10	85
2004	D25	1	Acenaphthene-d10	88
2004	D25	2	Acenaphthene-d10	94
2004	D25	3	Acenaphthene-d10	87
2004	D33	1	Acenaphthene-d10	85
2004	D33	2	Acenaphthene-d10	94
2004	D33	3	Acenaphthene-d10	81
2004	D51	1	Acenaphthene-d10	81
2004	D51	2	Acenaphthene-d10	84
2004	D51	3	Acenaphthene-d10	41
2004	D69	1	Acenaphthene-d10	94
2004	80	1	Acenaphthene-d10	91
2004	82	1	Acenaphthene-d10	96
2004	D73	1	Acenaphthene-d10	89
2004	D77	1	Acenaphthene-d10	84
2004	16	1	Acenaphthene-d10	87
2004	11	1	Acenaphthene-d10	81
2004	40	1	Acenaphthene-d10	95
2004	50	1	Acenaphthene-d10	95
2004	86	1	Acenaphthene-d10	97
2004	86	2	Acenaphthene-d10	93
2004	86	3	Acenaphthene-d10	90
2005	143	1	Acenaphthene-d10	85
2005	143	2	Acenaphthene-d10	80
2005	143	3	Acenaphthene-d10	72
2005	145	1	Acenaphthene-d10	89
2005	145	2	Acenaphthene-d10	90
2005	145	3	Acenaphthene-d10	89
2005	D25	1	Acenaphthene-d10	87
2005	D25	2	Acenaphthene-d10	61
2005	D25	3	Acenaphthene-d10	81
2005	D33	1	Acenaphthene-d10	89
2005	D33	2	Acenaphthene-d10	84
2005	D33	3	Acenaphthene-d10	89
2005	D51	1	Acenaphthene-d10	86
2005	80	1	Acenaphthene-d10	80
2005	82	1	Acenaphthene-d10	84
2005	D69	1	Acenaphthene-d10	81
2005	D73	1	Acenaphthene-d10	79
2005	D77	1	Acenaphthene-d10	76
2005	16	1	Acenaphthene-d10	81
2005	11	1	Acenaphthene-d10	80
2005	40	1	Acenaphthene-d10	85
2005	50	1	Acenaphthene-d10	84
2005	86	1	Acenaphthene-d10	85
2005	86	2	Acenaphthene-d10	85
2005	86	3	Acenaphthene-d10	80
2006	143	1	Acenaphthene-d10	81
2006	143	2	Acenaphthene-d10	87
2006	143	3	Acenaphthene-d10	96
2006	145	1	Acenaphthene-d10	94
2006	145	2	Acenaphthene-d10	99
2006	145	3	Acenaphthene-d10	85
2006	D25	1	Acenaphthene-d10	89
2006	D25	2	Acenaphthene-d10	47
2006	D25	3	Acenaphthene-d10	98
2006	D33	1	Acenaphthene-d10	91
2006	D33	2	Acenaphthene-d10	85
2006	D33	3	Acenaphthene-d10	79
2006	D51	1	Acenaphthene-d10	88
2006	80	1	Acenaphthene-d10	71
2006	82	1	Acenaphthene-d10	93
2006	82	2	Acenaphthene-d10	97
2006	82	3	Acenaphthene-d10	82
2006	D69	1	Acenaphthene-d10	75
2006	D73	1	Acenaphthene-d10	93
2006	D77	1	Acenaphthene-d10	91
2006	16	1	Acenaphthene-d10	64
2006	11	1	Acenaphthene-d10	72
2006	40	1	Acenaphthene-d10	98
2006	50	1	Acenaphthene-d10	87
2006	86	1	Acenaphthene-d10	92
2006	86	2	Acenaphthene-d10	86
2006	86	3	Acenaphthene-d10	86
2007	D51	1	Acenaphthene-d10	76
2007	D51	2	Acenaphthene-d10	87
2007	D51	3	Acenaphthene-d10	88
2007	D69	1	Acenaphthene-d10	81
2007	D69	2	Acenaphthene-d10	89
2007	D69	3	Acenaphthene-d10	93
2007	80	1	Acenaphthene-d10	92
2007	80	2	Acenaphthene-d10	89
2007	80	3	Acenaphthene-d10	98
2007	D25	1	Acenaphthene-d10	94
2007	D25	2	Acenaphthene-d10	88
2007	D25	3	Acenaphthene-d10	84
2007	143	1	Acenaphthene-d10	91
2007	143	2	Acenaphthene-d10	88
2007	143	3	Acenaphthene-d10	92
2007	145	1	Acenaphthene-d10	78
2007	145	2	Acenaphthene-d10	95
2007	145	3	Acenaphthene-d10	97
2007	D33	1	Acenaphthene-d10	85
2007	D33	2	Acenaphthene-d10	87
2007	D33	3	Acenaphthene-d10	96
2007	82	1	Acenaphthene-d10	86
2007	82	2	Acenaphthene-d10	77
2007	82	3	Acenaphthene-d10	88
2007	D77	1	Acenaphthene-d10	77
2007	D77	2	Acenaphthene-d10	83
2007	D77	3	Acenaphthene-d10	87
2007	D73	1	Acenaphthene-d10	83
2007	D73	2	Acenaphthene-d10	67
2007	D73	3	Acenaphthene-d10	81
2007	86	1	Acenaphthene-d10	85
2007	86	2	Acenaphthene-d10	82
2007	86	3	Acenaphthene-d10	81
2007	16	1	Acenaphthene-d10	61
2007	16	2	Acenaphthene-d10	84
2007	16	3	Acenaphthene-d10	96
2007	50	1	Acenaphthene-d10	84
2007	50	2	Acenaphthene-d10	85
2007	50	3	Acenaphthene-d10	83
2007	40	1	Acenaphthene-d10	81
2007	40	2	Acenaphthene-d10	87
2007	40	3	Acenaphthene-d10	86
2007	11	1	Acenaphthene-d10	83
2007	11	2	Acenaphthene-d10	83
2007	11	3	Acenaphthene-d10	77
2008	143	1	Acenaphthene-d10	83
2008	143	2	Acenaphthene-d10	69
2008	143	3	Acenaphthene-d10	91
2008	145	1	Acenaphthene-d10	72
2008	145	2	Acenaphthene-d10	66
2008	145	3	Acenaphthene-d10	49
2008	D25	1	Acenaphthene-d10	95
2008	D25	2	Acenaphthene-d10	94
2008	D25	3	Acenaphthene-d10	85
2008	D33	1	Acenaphthene-d10	61
2008	D33	2	Acenaphthene-d10	90
2008	D33	3	Acenaphthene-d10	92
2008	D51	1	Acenaphthene-d10	70
2008	D69	1	Acenaphthene-d10	81
2008	D69	2	Acenaphthene-d10	102
2008	D69	3	Acenaphthene-d10	95
2008	80	1	Acenaphthene-d10	98
2008	82	1	Acenaphthene-d10	89
2008	D73	1	Acenaphthene-d10	72
2008	D77	1	Acenaphthene-d10	63
2008	16	1	Acenaphthene-d10	55
2008	11	1	Acenaphthene-d10	73
2008	40	1	Acenaphthene-d10	43
2008	50	1	Acenaphthene-d10	31
2009	143	1	Acenaphthene-d10	83.1
2009	143	2	Acenaphthene-d10	73.8
2009	143	3	Acenaphthene-d10	82.7
2009	145	1	Acenaphthene-d10	92.1
2009	145	2	Acenaphthene-d10	92.8
2009	145	3	Acenaphthene-d10	97.2
2009	D25	1	Acenaphthene-d10	73.7
2009	D25	2	Acenaphthene-d10	62.4
2009	D25	3	Acenaphthene-d10	64.7
2009	D33	1	Acenaphthene-d10	86.2
2009	D33	2	Acenaphthene-d10	85.8
2009	D33	3	Acenaphthene-d10	89.3
2009	D51	1	Acenaphthene-d10	78.8
2009	D69	1	Acenaphthene-d10	85.9
2009	D69	2	Acenaphthene-d10	84.2
2009	D69	3	Acenaphthene-d10	75
2009	80	1	Acenaphthene-d10	77.1
2009	82	1	Acenaphthene-d10	73.7
2009	D73	1	Acenaphthene-d10	88.8
2009	D77	1	Acenaphthene-d10	70.4
2009	16	1	Acenaphthene-d10	81.2
2009	11	1	Acenaphthene-d10	85.8
2009	40	1	Acenaphthene-d10	68.8
2009	50	1	Acenaphthene-d10	68.5
2010	143	1	Acenaphthene-d10	97
2010	143	2	Acenaphthene-d10	75
2010	143	3	Acenaphthene-d10	94
2010	145	1	Acenaphthene-d10	53
2010	145	2	Acenaphthene-d10	86
2010	145	3	Acenaphthene-d10	85
2010	D25	1	Acenaphthene-d10	92
2010	D25	2	Acenaphthene-d10	88
2010	D25	3	Acenaphthene-d10	84
2010	D33	1	Acenaphthene-d10	53
2010	D33	2	Acenaphthene-d10	81
2010	D33	3	Acenaphthene-d10	83
2010	D51	1	Acenaphthene-d10	72
2010	D69	1	Acenaphthene-d10	83
2010	80	1	Acenaphthene-d10	87
2010	82	1	Acenaphthene-d10	81
2010	D77	1	Acenaphthene-d10	80
2010	D73	1	Acenaphthene-d10	84
2010	16	1	Acenaphthene-d10	88
2010	50	1	Acenaphthene-d10	86
2010	40	1	Acenaphthene-d10	82
2010	11	1	Acenaphthene-d10	85
2011	143	1	Acenaphthene-d10	82
2011	143	2	Acenaphthene-d10	75
2011	143	3	Acenaphthene-d10	97
2011	145	1	Acenaphthene-d10	79
2011	145	2	Acenaphthene-d10	75
2011	145	3	Acenaphthene-d10	93
2011	D25	1	Acenaphthene-d10	93
2011	D25	2	Acenaphthene-d10	81
2011	D25	3	Acenaphthene-d10	83
2011	D33	1	Acenaphthene-d10	74
2011	D33	2	Acenaphthene-d10	79
2011	D33	3	Acenaphthene-d10	87
2011	D51	1	Acenaphthene-d10	75
2011	D69	1	Acenaphthene-d10	80
2011	80	1	Acenaphthene-d10	81
2011	82	1	Acenaphthene-d10	80
2011	D73	1	Acenaphthene-d10	81
2011	D73	2	Acenaphthene-d10	80
2011	D73	3	Acenaphthene-d10	81
2011	D77	1	Acenaphthene-d10	82
2011	D77	2	Acenaphthene-d10	87
2011	D77	3	Acenaphthene-d10	87
2011	16	1	Acenaphthene-d10	81
2011	16	2	Acenaphthene-d10	85
2011	16	3	Acenaphthene-d10	83
2011	50	1	Acenaphthene-d10	80
2011	50	2	Acenaphthene-d10	83
2011	50	3	Acenaphthene-d10	89
2011	40	1	Acenaphthene-d10	78
2011	40	2	Acenaphthene-d10	88
2011	40	3	Acenaphthene-d10	85
2011	11	1	Acenaphthene-d10	84
2011	11	2	Acenaphthene-d10	90
2011	11	3	Acenaphthene-d10	87
2012	143	1	Acenaphthene-d10	87.8
2012	143	2	Acenaphthene-d10	91.7
2012	143	3	Acenaphthene-d10	91.9
2012	145	1	Acenaphthene-d10	98.1
2012	145	2	Acenaphthene-d10	88.9
2012	145	3	Acenaphthene-d10	94.4
2012	D25	1	Acenaphthene-d10	98.7
2012	D25	2	Acenaphthene-d10	96.3
2012	D25	3	Acenaphthene-d10	98.8
2012	D33	1	Acenaphthene-d10	84.8
2012	D33	2	Acenaphthene-d10	98.5
2012	D33	3	Acenaphthene-d10	96.4
2012	D51	1	Acenaphthene-d10	96.5
2012	D69	1	Acenaphthene-d10	94.8
2012	80	1	Acenaphthene-d10	95.7
2012	82	1	Acenaphthene-d10	98.6
2012	D73	1	Acenaphthene-d10	94.6
2012	D73	2	Acenaphthene-d10	92
2012	D73	3	Acenaphthene-d10	97.7
2012	D77	1	Acenaphthene-d10	94.7
2012	16	1	Acenaphthene-d10	93.9
2012	16	2	Acenaphthene-d10	97.7
2012	16	3	Acenaphthene-d10	99
2012	11	1	Acenaphthene-d10	98
2012	11	2	Acenaphthene-d10	90.3
2012	11	3	Acenaphthene-d10	84.8
2012	40	1	Acenaphthene-d10	97.3
2012	50	1	Acenaphthene-d10	87
2013	143	1	Acenaphthene-d10	89.86
2013	143	2	Acenaphthene-d10	89.98
2013	143	3	Acenaphthene-d10	90.14
2013	145	1	Acenaphthene-d10	88.7
2013	145	2	Acenaphthene-d10	88.56
2013	145	3	Acenaphthene-d10	87.09
2013	D25	1	Acenaphthene-d10	84.26
2013	D25	2	Acenaphthene-d10	90.16
2013	D25	3	Acenaphthene-d10	88.96
2013	D33	1	Acenaphthene-d10	89.33
2013	D33	2	Acenaphthene-d10	85.25
2013	D33	3	Acenaphthene-d10	87.7
2013	D51	1	Acenaphthene-d10	88.11
2013	D69	1	Acenaphthene-d10	89.06
2013	80	1	Acenaphthene-d10	91.09
2013	82	1	Acenaphthene-d10	89.28
2013	D73	1	Acenaphthene-d10	87.2
2013	D77	1	Acenaphthene-d10	86.53
2013	16	1	Acenaphthene-d10	84.3
2013	11	1	Acenaphthene-d10	88.09
2013	40	1	Acenaphthene-d10	83.96
2013	50	1	Acenaphthene-d10	87.74
2014	143	1	Acenaphthene-d10	65
2014	143	2	Acenaphthene-d10	84
2014	143	3	Acenaphthene-d10	84
2014	145	1	Acenaphthene-d10	77
2014	145	2	Acenaphthene-d10	79
2014	145	3	Acenaphthene-d10	86
2014	D25	1	Acenaphthene-d10	82
2014	D25	2	Acenaphthene-d10	81
2014	D25	3	Acenaphthene-d10	81
2014	D33	1	Acenaphthene-d10	79
2014	D33	2	Acenaphthene-d10	81
2014	D33	3	Acenaphthene-d10	88
2014	D51	1	Acenaphthene-d10	79
2014	D69	1	Acenaphthene-d10	80
2014	80	1	Acenaphthene-d10	80
2014	82	1	Acenaphthene-d10	81
2014	D73	1	Acenaphthene-d10	79
2014	D77	1	Acenaphthene-d10	77
2014	16	1	Acenaphthene-d10	76
2014	11	1	Acenaphthene-d10	78
2014	40	1	Acenaphthene-d10	74
2014	50	1	Acenaphthene-d10	80
2015	143	1	Acenaphthene-d10	88.75
2015	143	2	Acenaphthene-d10	89.59
2015	143	3	Acenaphthene-d10	86.39
2015	145	1	Acenaphthene-d10	87.69
2015	145	2	Acenaphthene-d10	87.38
2015	145	3	Acenaphthene-d10	91.09
2015	D25	1	Acenaphthene-d10	87.43
2015	D25	2	Acenaphthene-d10	86.95
2015	D25	3	Acenaphthene-d10	86.9
2015	D33	1	Acenaphthene-d10	87.32
2015	D33	2	Acenaphthene-d10	86.82
2015	D33	3	Acenaphthene-d10	89.7
2015	D51	1	Acenaphthene-d10	87.13
2015	D69	1	Acenaphthene-d10	88.22
2015	80	1	Acenaphthene-d10	86.75
2015	82	1	Acenaphthene-d10	87.31
2015	D73	1	Acenaphthene-d10	86.7
2015	D77	1	Acenaphthene-d10	85.26
2015	D77	2	Acenaphthene-d10	80.1
2015	16	1	Acenaphthene-d10	87.09
2015	11	1	Acenaphthene-d10	79.53
2015	11	2	Acenaphthene-d10	86.28
2015	40	1	Acenaphthene-d10	65.29
2015	40	2	Acenaphthene-d10	67.03
2015	50	1	Acenaphthene-d10	66.43
2015	50	2	Acenaphthene-d10	87.34
2016	143	1	Acenaphthene-d10	82.34
2016	143	2	Acenaphthene-d10	84.38
2016	143	3	Acenaphthene-d10	84.01
2016	145	1	Acenaphthene-d10	84.99
2016	145	2	Acenaphthene-d10	84.65
2016	145	3	Acenaphthene-d10	80.79
2016	D25	1	Acenaphthene-d10	80.35
2016	D25	2	Acenaphthene-d10	82.81
2016	D25	3	Acenaphthene-d10	82.19
2016	D33	1	Acenaphthene-d10	83.41
2016	D33	2	Acenaphthene-d10	83.28
2016	D33	3	Acenaphthene-d10	82.74
2016	D51	1	Acenaphthene-d10	83.09
2016	D51	2	Acenaphthene-d10	80.6
2016	D51	3	Acenaphthene-d10	87.14
2016	D69	1	Acenaphthene-d10	80.87
2016	D69	2	Acenaphthene-d10	80.94
2016	D69	3	Acenaphthene-d10	76.76
2016	80	1	Acenaphthene-d10	72.4
2016	80	2	Acenaphthene-d10	75.73
2016	80	3	Acenaphthene-d10	81
2016	82	1	Acenaphthene-d10	81.15
2016	82	2	Acenaphthene-d10	83.62
2016	82	3	Acenaphthene-d10	84.62
2016	D73	1	Acenaphthene-d10	83.04
2016	D73	2	Acenaphthene-d10	83.26
2016	D73	3	Acenaphthene-d10	85.27
2016	D77	1	Acenaphthene-d10	83.4
2016	D77	2	Acenaphthene-d10	79.54
2016	D77	3	Acenaphthene-d10	81.88
2016	16	1	Acenaphthene-d10	80.24
2016	16	2	Acenaphthene-d10	80.29
2016	16	3	Acenaphthene-d10	81.1
2016	11	1	Acenaphthene-d10	79.73
2016	11	2	Acenaphthene-d10	79.96
2016	11	3	Acenaphthene-d10	82.88
2016	40	1	Acenaphthene-d10	80.6
2016	40	2	Acenaphthene-d10	80.88
2016	40	3	Acenaphthene-d10	81.19
2016	50	1	Acenaphthene-d10	81.99
2016	50	2	Acenaphthene-d10	77.69
2016	50	3	Acenaphthene-d10	82.51
2017	D25	1	Acenaphthene-d10	90.955
2017	D25	2	Acenaphthene-d10	91.557
2017	D25	3	Acenaphthene-d10	91.088
2017	143	1	Acenaphthene-d10	73.508
2017	143	2	Acenaphthene-d10	87.352
2017	143	3	Acenaphthene-d10	70.226
2017	145	1	Acenaphthene-d10	82.793
2017	145	2	Acenaphthene-d10	85.962
2017	145	3	Acenaphthene-d10	84.274
2017	D33	1	Acenaphthene-d10	87.826
2017	D33	2	Acenaphthene-d10	90.087
2017	D33	3	Acenaphthene-d10	76.462
2017	D51	1	Acenaphthene-d10	89.976
2017	D69	1	Acenaphthene-d10	88.235
2017	80	1	Acenaphthene-d10	93.477
2017	82	1	Acenaphthene-d10	83.771
2017	D73	1	Acenaphthene-d10	79.023
2017	D77	1	Acenaphthene-d10	92.288
2017	16	1	Acenaphthene-d10	89.962
2017	11	1	Acenaphthene-d10	92.133
2017	40	1	Acenaphthene-d10	89.974
2017	50	1	Acenaphthene-d10	78.116
2017	11	2	Acenaphthene-d10	91.118
2017	11	3	Acenaphthene-d10	87.012
2003	143	1	Naphthalene-d8	83
2003	143	2	Naphthalene-d8	78
2003	143	3	Naphthalene-d8	89
2003	145	1	Naphthalene-d8	94
2003	145	2	Naphthalene-d8	91
2003	145	3	Naphthalene-d8	81
2003	D25	1	Naphthalene-d8	73
2003	D25	2	Naphthalene-d8	92
2003	D25	3	Naphthalene-d8	98
2003	D33	1	Naphthalene-d8	86
2003	D33	2	Naphthalene-d8	66
2003	D33	3	Naphthalene-d8	76
2003	D51	1	Naphthalene-d8	68
2003	D51	2	Naphthalene-d8	84
2003	D51	3	Naphthalene-d8	84
2003	D69	1	Naphthalene-d8	91
2003	80	1	Naphthalene-d8	86
2003	82	1	Naphthalene-d8	92
2003	D73	1	Naphthalene-d8	94
2003	D77	1	Naphthalene-d8	85
2003	16	1	Naphthalene-d8	84
2003	11	1	Naphthalene-d8	96
2003	40	1	Naphthalene-d8	93
2003	50	1	Naphthalene-d8	95
2004	143	1	Naphthalene-d8	79
2004	143	2	Naphthalene-d8	72
2004	143	3	Naphthalene-d8	82
2004	145	1	Naphthalene-d8	62
2004	145	2	Naphthalene-d8	57
2004	145	3	Naphthalene-d8	71
2004	D25	1	Naphthalene-d8	76
2004	D25	2	Naphthalene-d8	85
2004	D25	3	Naphthalene-d8	77
2004	D33	1	Naphthalene-d8	84
2004	D33	2	Naphthalene-d8	83
2004	D33	3	Naphthalene-d8	75
2004	D51	1	Naphthalene-d8	79
2004	D51	2	Naphthalene-d8	77
2004	D51	3	Naphthalene-d8	42
2004	D69	1	Naphthalene-d8	85
2004	80	1	Naphthalene-d8	80
2004	82	1	Naphthalene-d8	85
2004	D73	1	Naphthalene-d8	75
2004	D77	1	Naphthalene-d8	74
2004	16	1	Naphthalene-d8	77
2004	11	1	Naphthalene-d8	71
2004	40	1	Naphthalene-d8	84
2004	50	1	Naphthalene-d8	83
2004	86	1	Naphthalene-d8	83
2004	86	2	Naphthalene-d8	80
2004	86	3	Naphthalene-d8	78
2005	143	1	Naphthalene-d8	71
2005	143	2	Naphthalene-d8	77
2005	143	3	Naphthalene-d8	82
2005	145	1	Naphthalene-d8	72
2005	145	2	Naphthalene-d8	69
2005	145	3	Naphthalene-d8	71
2005	D25	1	Naphthalene-d8	84
2005	D25	2	Naphthalene-d8	41
2005	D25	3	Naphthalene-d8	53
2005	D33	1	Naphthalene-d8	70
2005	D33	2	Naphthalene-d8	69
2005	D33	3	Naphthalene-d8	82
2005	D51	1	Naphthalene-d8	67
2005	80	1	Naphthalene-d8	60
2005	82	1	Naphthalene-d8	69
2005	D69	1	Naphthalene-d8	66
2005	D73	1	Naphthalene-d8	51
2005	D77	1	Naphthalene-d8	52
2005	16	1	Naphthalene-d8	62
2005	11	1	Naphthalene-d8	55
2005	40	1	Naphthalene-d8	69
2005	50	1	Naphthalene-d8	69
2005	86	1	Naphthalene-d8	60
2005	86	2	Naphthalene-d8	63
2005	86	3	Naphthalene-d8	66
2006	143	1	Naphthalene-d8	78
2006	143	2	Naphthalene-d8	80
2006	143	3	Naphthalene-d8	64
2006	145	1	Naphthalene-d8	80
2006	145	2	Naphthalene-d8	84
2006	145	3	Naphthalene-d8	89
2006	D25	1	Naphthalene-d8	81
2006	D25	2	Naphthalene-d8	43
2006	D25	3	Naphthalene-d8	87
2006	D33	1	Naphthalene-d8	79
2006	D33	2	Naphthalene-d8	90
2006	D33	3	Naphthalene-d8	93
2006	D51	1	Naphthalene-d8	80
2006	80	1	Naphthalene-d8	62
2006	82	1	Naphthalene-d8	84
2006	82	2	Naphthalene-d8	86
2006	82	3	Naphthalene-d8	76
2006	D69	1	Naphthalene-d8	64
2006	D73	1	Naphthalene-d8	84
2006	D77	1	Naphthalene-d8	83
2006	16	1	Naphthalene-d8	56
2006	11	1	Naphthalene-d8	64
2006	40	1	Naphthalene-d8	85
2006	50	1	Naphthalene-d8	68
2006	86	1	Naphthalene-d8	85
2006	86	2	Naphthalene-d8	79
2006	86	3	Naphthalene-d8	81
2007	D51	1	Naphthalene-d8	63
2007	D51	2	Naphthalene-d8	72
2007	D51	3	Naphthalene-d8	70
2007	D69	1	Naphthalene-d8	63
2007	D69	2	Naphthalene-d8	74
2007	D69	3	Naphthalene-d8	73
2007	80	1	Naphthalene-d8	71
2007	80	2	Naphthalene-d8	65
2007	80	3	Naphthalene-d8	78
2007	D25	1	Naphthalene-d8	76
2007	D25	2	Naphthalene-d8	71
2007	D25	3	Naphthalene-d8	64
2007	143	1	Naphthalene-d8	70
2007	143	2	Naphthalene-d8	65
2007	143	3	Naphthalene-d8	74
2007	145	1	Naphthalene-d8	89
2007	145	2	Naphthalene-d8	73
2007	145	3	Naphthalene-d8	76
2007	D33	1	Naphthalene-d8	67
2007	D33	2	Naphthalene-d8	67
2007	D33	3	Naphthalene-d8	85
2007	82	1	Naphthalene-d8	64
2007	82	2	Naphthalene-d8	68
2007	82	3	Naphthalene-d8	71
2007	D77	1	Naphthalene-d8	66
2007	D77	2	Naphthalene-d8	70
2007	D77	3	Naphthalene-d8	70
2007	D73	1	Naphthalene-d8	74
2007	D73	2	Naphthalene-d8	58
2007	D73	3	Naphthalene-d8	69
2007	86	1	Naphthalene-d8	73
2007	86	2	Naphthalene-d8	73
2007	86	3	Naphthalene-d8	69
2007	16	1	Naphthalene-d8	53
2007	16	2	Naphthalene-d8	75
2007	16	3	Naphthalene-d8	76
2007	50	1	Naphthalene-d8	62
2007	50	2	Naphthalene-d8	71
2007	50	3	Naphthalene-d8	67
2007	40	1	Naphthalene-d8	66
2007	40	2	Naphthalene-d8	72
2007	40	3	Naphthalene-d8	64
2007	11	1	Naphthalene-d8	64
2007	11	2	Naphthalene-d8	77
2007	11	3	Naphthalene-d8	61
2008	143	1	Naphthalene-d8	52
2008	143	2	Naphthalene-d8	55
2008	143	3	Naphthalene-d8	71
2008	145	1	Naphthalene-d8	63
2008	145	2	Naphthalene-d8	43
2008	145	3	Naphthalene-d8	43
2008	D25	1	Naphthalene-d8	78
2008	D25	2	Naphthalene-d8	78
2008	D25	3	Naphthalene-d8	72
2008	D33	1	Naphthalene-d8	50
2008	D33	2	Naphthalene-d8	74
2008	D33	3	Naphthalene-d8	67
2008	D51	1	Naphthalene-d8	63
2008	D69	1	Naphthalene-d8	72
2008	D69	2	Naphthalene-d8	96
2008	D69	3	Naphthalene-d8	90
2008	80	1	Naphthalene-d8	67
2008	82	1	Naphthalene-d8	75
2008	D73	1	Naphthalene-d8	58
2008	D77	1	Naphthalene-d8	48
2008	16	1	Naphthalene-d8	53
2008	11	1	Naphthalene-d8	66
2008	40	1	Naphthalene-d8	42
2008	50	1	Naphthalene-d8	27
2009	143	1	Naphthalene-d8	82.1
2009	143	2	Naphthalene-d8	72.3
2009	143	3	Naphthalene-d8	83.8
2009	145	1	Naphthalene-d8	77
2009	145	2	Naphthalene-d8	82.3
2009	145	3	Naphthalene-d8	97.5
2009	D25	1	Naphthalene-d8	78.3
2009	D25	2	Naphthalene-d8	66.6
2009	D25	3	Naphthalene-d8	67.3
2009	D33	1	Naphthalene-d8	93.8
2009	D33	2	Naphthalene-d8	82.2
2009	D33	3	Naphthalene-d8	94.5
2009	D51	1	Naphthalene-d8	71.5
2009	D69	1	Naphthalene-d8	74.8
2009	D69	2	Naphthalene-d8	74.1
2009	D69	3	Naphthalene-d8	66.2
2009	80	1	Naphthalene-d8	75.3
2009	82	1	Naphthalene-d8	78.3
2009	D73	1	Naphthalene-d8	74.5
2009	D77	1	Naphthalene-d8	69.6
2009	16	1	Naphthalene-d8	78.7
2009	11	1	Naphthalene-d8	80.7
2009	40	1	Naphthalene-d8	66.2
2009	50	1	Naphthalene-d8	67.7
2010	143	1	Naphthalene-d8	79
2010	143	2	Naphthalene-d8	67
2010	143	3	Naphthalene-d8	78
2010	145	1	Naphthalene-d8	52
2010	145	2	Naphthalene-d8	73
2010	145	3	Naphthalene-d8	75
2010	D25	1	Naphthalene-d8	77
2010	D25	2	Naphthalene-d8	78
2010	D25	3	Naphthalene-d8	71
2010	D33	1	Naphthalene-d8	52
2010	D33	2	Naphthalene-d8	70
2010	D33	3	Naphthalene-d8	72
2010	D51	1	Naphthalene-d8	67
2010	D69	1	Naphthalene-d8	80
2010	80	1	Naphthalene-d8	77
2010	82	1	Naphthalene-d8	68
2010	D77	1	Naphthalene-d8	74
2010	D73	1	Naphthalene-d8	72
2010	16	1	Naphthalene-d8	77
2010	50	1	Naphthalene-d8	72
2010	40	1	Naphthalene-d8	71
2010	11	1	Naphthalene-d8	77
2011	143	1	Naphthalene-d8	69
2011	143	2	Naphthalene-d8	67
2011	143	3	Naphthalene-d8	68
2011	145	1	Naphthalene-d8	65
2011	145	2	Naphthalene-d8	60
2011	145	3	Naphthalene-d8	73
2011	D25	1	Naphthalene-d8	74
2011	D25	2	Naphthalene-d8	71
2011	D25	3	Naphthalene-d8	66
2011	D33	1	Naphthalene-d8	64
2011	D33	2	Naphthalene-d8	68
2011	D33	3	Naphthalene-d8	70
2011	D51	1	Naphthalene-d8	68
2011	D69	1	Naphthalene-d8	67
2011	80	1	Naphthalene-d8	67
2011	82	1	Naphthalene-d8	67
2011	D73	1	Naphthalene-d8	70
2011	D73	2	Naphthalene-d8	69
2011	D73	3	Naphthalene-d8	66
2011	D77	1	Naphthalene-d8	68
2011	D77	2	Naphthalene-d8	73
2011	D77	3	Naphthalene-d8	73
2011	16	1	Naphthalene-d8	65
2011	16	2	Naphthalene-d8	67
2011	16	3	Naphthalene-d8	70
2011	50	1	Naphthalene-d8	64
2011	50	2	Naphthalene-d8	69
2011	50	3	Naphthalene-d8	68
2011	40	1	Naphthalene-d8	64
2011	40	2	Naphthalene-d8	66
2011	40	3	Naphthalene-d8	70
2011	11	1	Naphthalene-d8	71
2011	11	2	Naphthalene-d8	78
2011	11	3	Naphthalene-d8	69
2012	143	1	Naphthalene-d8	84.9
2012	143	2	Naphthalene-d8	83.4
2012	143	3	Naphthalene-d8	88.1
2012	145	1	Naphthalene-d8	87.8
2012	145	2	Naphthalene-d8	86
2012	145	3	Naphthalene-d8	89.1
2012	D25	1	Naphthalene-d8	84.2
2012	D25	2	Naphthalene-d8	91.7
2012	D25	3	Naphthalene-d8	98.6
2012	D33	1	Naphthalene-d8	78.9
2012	D33	2	Naphthalene-d8	89
2012	D33	3	Naphthalene-d8	88.4
2012	D51	1	Naphthalene-d8	82.4
2012	D69	1	Naphthalene-d8	88.8
2012	80	1	Naphthalene-d8	95.1
2012	82	1	Naphthalene-d8	99
2012	D73	1	Naphthalene-d8	86.8
2012	D73	2	Naphthalene-d8	96.5
2012	D73	3	Naphthalene-d8	98
2012	D77	1	Naphthalene-d8	92.8
2012	16	1	Naphthalene-d8	93.9
2012	16	2	Naphthalene-d8	99.4
2012	16	3	Naphthalene-d8	97.5
2012	11	1	Naphthalene-d8	94.7
2012	11	2	Naphthalene-d8	98.1
2012	11	3	Naphthalene-d8	97.7
2012	40	1	Naphthalene-d8	94.9
2012	50	1	Naphthalene-d8	87.3
2013	143	1	Naphthalene-d8	83.47
2013	143	2	Naphthalene-d8	81.22
2013	143	3	Naphthalene-d8	84.43
2013	145	1	Naphthalene-d8	80.18
2013	145	2	Naphthalene-d8	79.74
2013	145	3	Naphthalene-d8	77.95
2013	D25	1	Naphthalene-d8	75.39
2013	D25	2	Naphthalene-d8	84.29
2013	D25	3	Naphthalene-d8	85.22
2013	D33	1	Naphthalene-d8	81.44
2013	D33	2	Naphthalene-d8	76.89
2013	D33	3	Naphthalene-d8	80.97
2013	D51	1	Naphthalene-d8	83.49
2013	D69	1	Naphthalene-d8	81.72
2013	80	1	Naphthalene-d8	85.57
2013	82	1	Naphthalene-d8	84.68
2013	D73	1	Naphthalene-d8	82.17
2013	D77	1	Naphthalene-d8	81.66
2013	16	1	Naphthalene-d8	77.91
2013	11	1	Naphthalene-d8	84.88
2013	40	1	Naphthalene-d8	78.4
2013	50	1	Naphthalene-d8	83
2014	143	1	Naphthalene-d8	56
2014	143	2	Naphthalene-d8	73
2014	143	3	Naphthalene-d8	78
2014	145	1	Naphthalene-d8	78
2014	145	2	Naphthalene-d8	70
2014	145	3	Naphthalene-d8	74
2014	D25	1	Naphthalene-d8	72
2014	D25	2	Naphthalene-d8	70
2014	D25	3	Naphthalene-d8	72
2014	D33	1	Naphthalene-d8	68
2014	D33	2	Naphthalene-d8	68
2014	D33	3	Naphthalene-d8	81
2014	D51	1	Naphthalene-d8	67
2014	D69	1	Naphthalene-d8	67
2014	80	1	Naphthalene-d8	70
2014	82	1	Naphthalene-d8	72
2014	D73	1	Naphthalene-d8	69
2014	D77	1	Naphthalene-d8	68
2014	16	1	Naphthalene-d8	67
2014	11	1	Naphthalene-d8	68
2014	40	1	Naphthalene-d8	68
2014	50	1	Naphthalene-d8	68
2015	143	1	Naphthalene-d8	80.53
2015	143	2	Naphthalene-d8	79.39
2015	143	3	Naphthalene-d8	78.4
2015	145	1	Naphthalene-d8	77.53
2015	145	2	Naphthalene-d8	76.61
2015	145	3	Naphthalene-d8	80.58
2015	D25	1	Naphthalene-d8	78.86
2015	D25	2	Naphthalene-d8	78.68
2015	D25	3	Naphthalene-d8	81.17
2015	D33	1	Naphthalene-d8	80.55
2015	D33	2	Naphthalene-d8	78.44
2015	D33	3	Naphthalene-d8	83.24
2015	D51	1	Naphthalene-d8	78.43
2015	D69	1	Naphthalene-d8	81.49
2015	80	1	Naphthalene-d8	79.13
2015	82	1	Naphthalene-d8	79.08
2015	D73	1	Naphthalene-d8	81.47
2015	D77	1	Naphthalene-d8	79.8
2015	D77	2	Naphthalene-d8	81.38
2015	16	1	Naphthalene-d8	79.93
2015	11	1	Naphthalene-d8	76.71
2015	11	2	Naphthalene-d8	83.97
2015	40	1	Naphthalene-d8	64.6
2015	40	2	Naphthalene-d8	68.35
2015	50	1	Naphthalene-d8	59.2
2015	50	2	Naphthalene-d8	84.57
2016	143	1	Naphthalene-d8	75.16
2016	143	2	Naphthalene-d8	78.26
2016	143	3	Naphthalene-d8	76.96
2016	145	1	Naphthalene-d8	77.84
2016	145	2	Naphthalene-d8	74.43
2016	145	3	Naphthalene-d8	71.47
2016	D25	1	Naphthalene-d8	73.16
2016	D25	2	Naphthalene-d8	78.56
2016	D25	3	Naphthalene-d8	77.34
2016	D33	1	Naphthalene-d8	89.23
2016	D33	2	Naphthalene-d8	77.45
2016	D33	3	Naphthalene-d8	74.1
2016	D51	1	Naphthalene-d8	77.17
2016	D51	2	Naphthalene-d8	75.15
2016	D51	3	Naphthalene-d8	88.55
2016	D69	1	Naphthalene-d8	79.55
2016	D69	2	Naphthalene-d8	77.99
2016	D69	3	Naphthalene-d8	68.6
2016	80	1	Naphthalene-d8	70.13
2016	80	2	Naphthalene-d8	72.16
2016	80	3	Naphthalene-d8	79.17
2016	82	1	Naphthalene-d8	78.42
2016	82	2	Naphthalene-d8	83.95
2016	82	3	Naphthalene-d8	82.65
2016	D73	1	Naphthalene-d8	81.5
2016	D73	2	Naphthalene-d8	83.8
2016	D73	3	Naphthalene-d8	86.41
2016	D77	1	Naphthalene-d8	86.04
2016	D77	2	Naphthalene-d8	79.85
2016	D77	3	Naphthalene-d8	83.55
2016	16	1	Naphthalene-d8	80.99
2016	16	2	Naphthalene-d8	79.3
2016	16	3	Naphthalene-d8	80.48
2016	11	1	Naphthalene-d8	79.34
2016	11	2	Naphthalene-d8	78.11
2016	11	3	Naphthalene-d8	84
2016	40	1	Naphthalene-d8	82.04
2016	40	2	Naphthalene-d8	80.32
2016	40	3	Naphthalene-d8	81.86
2016	50	1	Naphthalene-d8	82.47
2016	50	2	Naphthalene-d8	79.18
2016	50	3	Naphthalene-d8	81.81
2017	D25	1	Naphthalene-d8	87.245
2017	D25	2	Naphthalene-d8	88.16
2017	D25	3	Naphthalene-d8	86.644
2017	143	1	Naphthalene-d8	68.601
2017	143	2	Naphthalene-d8	77.628
2017	143	3	Naphthalene-d8	63.775
2017	145	1	Naphthalene-d8	67.506
2017	145	2	Naphthalene-d8	80.216
2017	145	3	Naphthalene-d8	71.879
2017	D33	1	Naphthalene-d8	81.482
2017	D33	2	Naphthalene-d8	81.624
2017	D33	3	Naphthalene-d8	68.586
2017	D51	1	Naphthalene-d8	82.961
2017	D69	1	Naphthalene-d8	78.953
2017	80	1	Naphthalene-d8	89.245
2017	82	1	Naphthalene-d8	78.813
2017	D73	1	Naphthalene-d8	70.676
2017	D77	1	Naphthalene-d8	87.293
2017	16	1	Naphthalene-d8	87.059
2017	11	1	Naphthalene-d8	88.828
2017	40	1	Naphthalene-d8	86.411
2017	50	1	Naphthalene-d8	80.896
2017	11	2	Naphthalene-d8	88.378
2017	11	3	Naphthalene-d8	84.603
2003	143	1	Phenanthrene-d10	86
2003	143	2	Phenanthrene-d10	83
2003	143	3	Phenanthrene-d10	92
2003	145	1	Phenanthrene-d10	92
2003	145	2	Phenanthrene-d10	95
2003	145	3	Phenanthrene-d10	82
2003	D25	1	Phenanthrene-d10	75
2003	D25	2	Phenanthrene-d10	95
2003	D25	3	Phenanthrene-d10	91
2003	D33	1	Phenanthrene-d10	81
2003	D33	2	Phenanthrene-d10	69
2003	D33	3	Phenanthrene-d10	71
2003	D51	1	Phenanthrene-d10	68
2003	D51	2	Phenanthrene-d10	79
2003	D51	3	Phenanthrene-d10	80
2003	D69	1	Phenanthrene-d10	91
2003	80	1	Phenanthrene-d10	73
2003	82	1	Phenanthrene-d10	94
2003	D73	1	Phenanthrene-d10	98
2003	D77	1	Phenanthrene-d10	79
2003	16	1	Phenanthrene-d10	92
2003	11	1	Phenanthrene-d10	94
2003	40	1	Phenanthrene-d10	91
2003	50	1	Phenanthrene-d10	94
2004	143	1	Phenanthrene-d10	58
2004	143	2	Phenanthrene-d10	70
2004	143	3	Phenanthrene-d10	90
2004	145	1	Phenanthrene-d10	53
2004	145	2	Phenanthrene-d10	54
2004	145	3	Phenanthrene-d10	54
2004	D25	1	Phenanthrene-d10	75
2004	D25	2	Phenanthrene-d10	72
2004	D25	3	Phenanthrene-d10	75
2004	D33	1	Phenanthrene-d10	69
2004	D33	2	Phenanthrene-d10	70
2004	D33	3	Phenanthrene-d10	72
2004	D51	1	Phenanthrene-d10	68
2004	D51	2	Phenanthrene-d10	76
2004	D51	3	Phenanthrene-d10	44
2004	D69	1	Phenanthrene-d10	79
2004	80	1	Phenanthrene-d10	79
2004	82	1	Phenanthrene-d10	79
2004	D73	1	Phenanthrene-d10	74
2004	D77	1	Phenanthrene-d10	73
2004	16	1	Phenanthrene-d10	73
2004	11	1	Phenanthrene-d10	74
2004	40	1	Phenanthrene-d10	78
2004	50	1	Phenanthrene-d10	77
2004	86	1	Phenanthrene-d10	79
2004	86	2	Phenanthrene-d10	79
2004	86	3	Phenanthrene-d10	87
2005	143	1	Phenanthrene-d10	81
2005	143	2	Phenanthrene-d10	70
2005	143	3	Phenanthrene-d10	77
2005	145	1	Phenanthrene-d10	75
2005	145	2	Phenanthrene-d10	75
2005	145	3	Phenanthrene-d10	80
2005	D25	1	Phenanthrene-d10	77
2005	D25	2	Phenanthrene-d10	58
2005	D25	3	Phenanthrene-d10	90
2005	D33	1	Phenanthrene-d10	86
2005	D33	2	Phenanthrene-d10	80
2005	D33	3	Phenanthrene-d10	68
2005	D51	1	Phenanthrene-d10	80
2005	80	1	Phenanthrene-d10	87
2005	82	1	Phenanthrene-d10	73
2005	D69	1	Phenanthrene-d10	81
2005	D73	1	Phenanthrene-d10	89
2005	D77	1	Phenanthrene-d10	87
2005	16	1	Phenanthrene-d10	86
2005	11	1	Phenanthrene-d10	88
2005	40	1	Phenanthrene-d10	84
2005	50	1	Phenanthrene-d10	86
2005	86	1	Phenanthrene-d10	88
2005	86	2	Phenanthrene-d10	89
2005	86	3	Phenanthrene-d10	88
2006	143	1	Phenanthrene-d10	64
2006	143	2	Phenanthrene-d10	50
2006	143	3	Phenanthrene-d10	68
2006	145	1	Phenanthrene-d10	64
2006	145	2	Phenanthrene-d10	64
2006	145	3	Phenanthrene-d10	66
2006	D25	1	Phenanthrene-d10	78
2006	D25	2	Phenanthrene-d10	47
2006	D25	3	Phenanthrene-d10	80
2006	D33	1	Phenanthrene-d10	65
2006	D33	2	Phenanthrene-d10	70
2006	D33	3	Phenanthrene-d10	81
2006	D51	1	Phenanthrene-d10	72
2006	80	1	Phenanthrene-d10	57
2006	82	1	Phenanthrene-d10	78
2006	82	2	Phenanthrene-d10	78
2006	82	3	Phenanthrene-d10	83
2006	D69	1	Phenanthrene-d10	53
2006	D73	1	Phenanthrene-d10	89
2006	D77	1	Phenanthrene-d10	98
2006	16	1	Phenanthrene-d10	56
2006	11	1	Phenanthrene-d10	60
2006	40	1	Phenanthrene-d10	99
2006	50	1	Phenanthrene-d10	73
2006	86	1	Phenanthrene-d10	86
2006	86	2	Phenanthrene-d10	81
2006	86	3	Phenanthrene-d10	85
2007	D51	1	Phenanthrene-d10	68
2007	D51	2	Phenanthrene-d10	67
2007	D51	3	Phenanthrene-d10	66
2007	D69	1	Phenanthrene-d10	63
2007	D69	2	Phenanthrene-d10	65
2007	D69	3	Phenanthrene-d10	66
2007	80	1	Phenanthrene-d10	62
2007	80	2	Phenanthrene-d10	61
2007	80	3	Phenanthrene-d10	66
2007	D25	1	Phenanthrene-d10	67
2007	D25	2	Phenanthrene-d10	68
2007	D25	3	Phenanthrene-d10	79
2007	143	1	Phenanthrene-d10	88
2007	143	2	Phenanthrene-d10	91
2007	143	3	Phenanthrene-d10	90
2007	145	1	Phenanthrene-d10	56
2007	145	2	Phenanthrene-d10	93
2007	145	3	Phenanthrene-d10	89
2007	D33	1	Phenanthrene-d10	88
2007	D33	2	Phenanthrene-d10	83
2007	D33	3	Phenanthrene-d10	88
2007	82	1	Phenanthrene-d10	73
2007	82	2	Phenanthrene-d10	78
2007	82	3	Phenanthrene-d10	78
2007	D77	1	Phenanthrene-d10	80
2007	D77	2	Phenanthrene-d10	76
2007	D77	3	Phenanthrene-d10	78
2007	D73	1	Phenanthrene-d10	77
2007	D73	2	Phenanthrene-d10	72
2007	D73	3	Phenanthrene-d10	73
2007	86	1	Phenanthrene-d10	79
2007	86	2	Phenanthrene-d10	82
2007	86	3	Phenanthrene-d10	79
2007	16	1	Phenanthrene-d10	64
2007	16	2	Phenanthrene-d10	82
2007	16	3	Phenanthrene-d10	81
2007	50	1	Phenanthrene-d10	67
2007	50	2	Phenanthrene-d10	76
2007	50	3	Phenanthrene-d10	69
2007	40	1	Phenanthrene-d10	71
2007	40	2	Phenanthrene-d10	69
2007	40	3	Phenanthrene-d10	72
2007	11	1	Phenanthrene-d10	69
2007	11	2	Phenanthrene-d10	66
2007	11	3	Phenanthrene-d10	67
2008	143	1	Phenanthrene-d10	73
2008	143	2	Phenanthrene-d10	59
2008	143	3	Phenanthrene-d10	81
2008	145	1	Phenanthrene-d10	49
2008	145	2	Phenanthrene-d10	58
2008	145	3	Phenanthrene-d10	40
2008	D25	1	Phenanthrene-d10	76
2008	D25	2	Phenanthrene-d10	80
2008	D25	3	Phenanthrene-d10	84
2008	D33	1	Phenanthrene-d10	53
2008	D33	2	Phenanthrene-d10	70
2008	D33	3	Phenanthrene-d10	86
2008	D51	1	Phenanthrene-d10	56
2008	D69	1	Phenanthrene-d10	72
2008	D69	2	Phenanthrene-d10	74
2008	D69	3	Phenanthrene-d10	76
2008	80	1	Phenanthrene-d10	93
2008	82	1	Phenanthrene-d10	72
2008	D73	1	Phenanthrene-d10	59
2008	D77	1	Phenanthrene-d10	56
2008	16	1	Phenanthrene-d10	52
2008	11	1	Phenanthrene-d10	64
2008	40	1	Phenanthrene-d10	35
2008	50	1	Phenanthrene-d10	27
2009	143	1	Phenanthrene-d10	71.3
2009	143	2	Phenanthrene-d10	74.8
2009	143	3	Phenanthrene-d10	72.4
2009	145	1	Phenanthrene-d10	71.3
2009	145	2	Phenanthrene-d10	84.8
2009	145	3	Phenanthrene-d10	94.5
2009	D25	1	Phenanthrene-d10	74.2
2009	D25	2	Phenanthrene-d10	63.7
2009	D25	3	Phenanthrene-d10	71.1
2009	D33	1	Phenanthrene-d10	94.8
2009	D33	2	Phenanthrene-d10	79
2009	D33	3	Phenanthrene-d10	82.8
2009	D51	1	Phenanthrene-d10	87.6
2009	D69	1	Phenanthrene-d10	81.1
2009	D69	2	Phenanthrene-d10	78.7
2009	D69	3	Phenanthrene-d10	72.8
2009	80	1	Phenanthrene-d10	72
2009	82	1	Phenanthrene-d10	74.2
2009	D73	1	Phenanthrene-d10	77.3
2009	D77	1	Phenanthrene-d10	78.9
2009	16	1	Phenanthrene-d10	76.2
2009	11	1	Phenanthrene-d10	82.6
2009	40	1	Phenanthrene-d10	89.5
2009	50	1	Phenanthrene-d10	86.3
2010	143	1	Phenanthrene-d10	56
2010	143	2	Phenanthrene-d10	66
2010	143	3	Phenanthrene-d10	59
2010	145	1	Phenanthrene-d10	44
2010	145	2	Phenanthrene-d10	61
2010	145	3	Phenanthrene-d10	61
2010	D25	1	Phenanthrene-d10	74
2010	D25	2	Phenanthrene-d10	73
2010	D25	3	Phenanthrene-d10	75
2010	D33	1	Phenanthrene-d10	56
2010	D33	2	Phenanthrene-d10	57
2010	D33	3	Phenanthrene-d10	58
2010	D51	1	Phenanthrene-d10	56
2010	D69	1	Phenanthrene-d10	63
2010	80	1	Phenanthrene-d10	75
2010	82	1	Phenanthrene-d10	71
2010	D77	1	Phenanthrene-d10	77
2010	D73	1	Phenanthrene-d10	79
2010	16	1	Phenanthrene-d10	79
2010	50	1	Phenanthrene-d10	80
2010	40	1	Phenanthrene-d10	80
2010	11	1	Phenanthrene-d10	78
2011	143	1	Phenanthrene-d10	63
2011	143	2	Phenanthrene-d10	64
2011	143	3	Phenanthrene-d10	99
2011	145	1	Phenanthrene-d10	99
2011	145	2	Phenanthrene-d10	81
2011	145	3	Phenanthrene-d10	93
2011	D25	1	Phenanthrene-d10	97
2011	D25	2	Phenanthrene-d10	93
2011	D25	3	Phenanthrene-d10	91
2011	D33	1	Phenanthrene-d10	64
2011	D33	2	Phenanthrene-d10	65
2011	D33	3	Phenanthrene-d10	67
2011	D51	1	Phenanthrene-d10	60
2011	D69	1	Phenanthrene-d10	65
2011	80	1	Phenanthrene-d10	66
2011	82	1	Phenanthrene-d10	88
2011	D73	1	Phenanthrene-d10	92
2011	D73	2	Phenanthrene-d10	74
2011	D73	3	Phenanthrene-d10	69
2011	D77	1	Phenanthrene-d10	94
2011	D77	2	Phenanthrene-d10	71
2011	D77	3	Phenanthrene-d10	71
2011	16	1	Phenanthrene-d10	92
2011	16	2	Phenanthrene-d10	79
2011	16	3	Phenanthrene-d10	76
2011	50	1	Phenanthrene-d10	93
2011	50	2	Phenanthrene-d10	75
2011	50	3	Phenanthrene-d10	77
2011	40	1	Phenanthrene-d10	94
2011	40	2	Phenanthrene-d10	74
2011	40	3	Phenanthrene-d10	78
2011	11	1	Phenanthrene-d10	92
2011	11	2	Phenanthrene-d10	79
2011	11	3	Phenanthrene-d10	77
2012	143	1	Phenanthrene-d10	73.7
2012	143	2	Phenanthrene-d10	88.4
2012	143	3	Phenanthrene-d10	85.8
2012	145	1	Phenanthrene-d10	99.6
2012	145	2	Phenanthrene-d10	97.1
2012	145	3	Phenanthrene-d10	81.7
2012	D25	1	Phenanthrene-d10	88.3
2012	D25	2	Phenanthrene-d10	95
2012	D25	3	Phenanthrene-d10	88.3
2012	D33	1	Phenanthrene-d10	76.9
2012	D33	2	Phenanthrene-d10	84.2
2012	D33	3	Phenanthrene-d10	91.6
2012	D51	1	Phenanthrene-d10	84.9
2012	D69	1	Phenanthrene-d10	93.2
2012	80	1	Phenanthrene-d10	91.9
2012	82	1	Phenanthrene-d10	86.2
2012	D73	1	Phenanthrene-d10	103.5
2012	D73	2	Phenanthrene-d10	92.1
2012	D73	3	Phenanthrene-d10	81.8
2012	D77	1	Phenanthrene-d10	95.8
2012	16	1	Phenanthrene-d10	88.4
2012	16	2	Phenanthrene-d10	93.5
2012	16	3	Phenanthrene-d10	92.2
2012	11	1	Phenanthrene-d10	89.5
2012	11	2	Phenanthrene-d10	87.9
2012	11	3	Phenanthrene-d10	89.9
2012	40	1	Phenanthrene-d10	100.7
2012	50	1	Phenanthrene-d10	99.3
2013	143	1	Phenanthrene-d10	98.22
2013	143	2	Phenanthrene-d10	99.52
2013	143	3	Phenanthrene-d10	97.83
2013	145	1	Phenanthrene-d10	95.43
2013	145	2	Phenanthrene-d10	96.11
2013	145	3	Phenanthrene-d10	96.74
2013	D25	1	Phenanthrene-d10	81.6
2013	D25	2	Phenanthrene-d10	91.56
2013	D25	3	Phenanthrene-d10	88.67
2013	D33	1	Phenanthrene-d10	93.52
2013	D33	2	Phenanthrene-d10	91.89
2013	D33	3	Phenanthrene-d10	96.25
2013	D51	1	Phenanthrene-d10	85.08
2013	D69	1	Phenanthrene-d10	92.51
2013	80	1	Phenanthrene-d10	89.98
2013	82	1	Phenanthrene-d10	94.34
2013	D73	1	Phenanthrene-d10	85.09
2013	D77	1	Phenanthrene-d10	81.64
2013	16	1	Phenanthrene-d10	87.95
2013	11	1	Phenanthrene-d10	84.27
2013	40	1	Phenanthrene-d10	83.66
2013	50	1	Phenanthrene-d10	83.16
2014	143	1	Phenanthrene-d10	57
2014	143	2	Phenanthrene-d10	77
2014	143	3	Phenanthrene-d10	78
2014	145	1	Phenanthrene-d10	70
2014	145	2	Phenanthrene-d10	73
2014	145	3	Phenanthrene-d10	80
2014	D25	1	Phenanthrene-d10	78
2014	D25	2	Phenanthrene-d10	78
2014	D25	3	Phenanthrene-d10	77
2014	D33	1	Phenanthrene-d10	74
2014	D33	2	Phenanthrene-d10	76
2014	D33	3	Phenanthrene-d10	96
2014	D51	1	Phenanthrene-d10	74
2014	D69	1	Phenanthrene-d10	75
2014	80	1	Phenanthrene-d10	76
2014	82	1	Phenanthrene-d10	77
2014	D73	1	Phenanthrene-d10	80
2014	D77	1	Phenanthrene-d10	78
2014	16	1	Phenanthrene-d10	69
2014	11	1	Phenanthrene-d10	74
2014	40	1	Phenanthrene-d10	70
2014	50	1	Phenanthrene-d10	79
2015	143	1	Phenanthrene-d10	84.33
2015	143	2	Phenanthrene-d10	82.81
2015	143	3	Phenanthrene-d10	80.86
2015	145	1	Phenanthrene-d10	82.52
2015	145	2	Phenanthrene-d10	82.66
2015	145	3	Phenanthrene-d10	84.5
2015	D25	1	Phenanthrene-d10	83.13
2015	D25	2	Phenanthrene-d10	84.17
2015	D25	3	Phenanthrene-d10	83.15
2015	D33	1	Phenanthrene-d10	82.26
2015	D33	2	Phenanthrene-d10	82.32
2015	D33	3	Phenanthrene-d10	88.58
2015	D51	1	Phenanthrene-d10	87.39
2015	D69	1	Phenanthrene-d10	86.88
2015	80	1	Phenanthrene-d10	89.64
2015	82	1	Phenanthrene-d10	87.41
2015	D73	1	Phenanthrene-d10	87.78
2015	D77	1	Phenanthrene-d10	86.72
2015	D77	2	Phenanthrene-d10	73.05
2015	16	1	Phenanthrene-d10	86.71
2015	11	1	Phenanthrene-d10	70.07
2015	11	2	Phenanthrene-d10	79.52
2015	40	1	Phenanthrene-d10	62.27
2015	40	2	Phenanthrene-d10	57.8
2015	50	1	Phenanthrene-d10	61.76
2015	50	2	Phenanthrene-d10	80.94
2016	143	1	Phenanthrene-d10	80.93
2016	143	2	Phenanthrene-d10	82.34
2016	143	3	Phenanthrene-d10	82.88
2016	145	1	Phenanthrene-d10	83.03
2016	145	2	Phenanthrene-d10	79.72
2016	145	3	Phenanthrene-d10	77.21
2016	D25	1	Phenanthrene-d10	79.08
2016	D25	2	Phenanthrene-d10	80.37
2016	D25	3	Phenanthrene-d10	80.15
2016	D33	1	Phenanthrene-d10	82
2016	D33	2	Phenanthrene-d10	80.31
2016	D33	3	Phenanthrene-d10	81.15
2016	D51	1	Phenanthrene-d10	79.82
2016	D51	2	Phenanthrene-d10	78.86
2016	D51	3	Phenanthrene-d10	83.3
2016	D69	1	Phenanthrene-d10	76.6
2016	D69	2	Phenanthrene-d10	77.69
2016	D69	3	Phenanthrene-d10	77.71
2016	80	1	Phenanthrene-d10	69.19
2016	80	2	Phenanthrene-d10	75.65
2016	80	3	Phenanthrene-d10	76.88
2016	82	1	Phenanthrene-d10	78.95
2016	82	2	Phenanthrene-d10	80.41
2016	82	3	Phenanthrene-d10	81.75
2016	D73	1	Phenanthrene-d10	81.16
2016	D73	2	Phenanthrene-d10	79.7
2016	D73	3	Phenanthrene-d10	82.26
2016	D77	1	Phenanthrene-d10	79.57
2016	D77	2	Phenanthrene-d10	76.59
2016	D77	3	Phenanthrene-d10	77.8
2016	16	1	Phenanthrene-d10	77.69
2016	16	2	Phenanthrene-d10	78.33
2016	16	3	Phenanthrene-d10	77.68
2016	11	1	Phenanthrene-d10	76.3
2016	11	2	Phenanthrene-d10	76.86
2016	11	3	Phenanthrene-d10	79.27
2016	40	1	Phenanthrene-d10	75.19
2016	40	2	Phenanthrene-d10	76.94
2016	40	3	Phenanthrene-d10	78.41
2016	50	1	Phenanthrene-d10	76.34
2016	50	2	Phenanthrene-d10	71.79
2016	50	3	Phenanthrene-d10	79
2017	D25	1	Phenanthrene-d10	85.465
2017	D25	2	Phenanthrene-d10	86.494
2017	D25	3	Phenanthrene-d10	86.775
2017	143	1	Phenanthrene-d10	72.728
2017	143	2	Phenanthrene-d10	92.668
2017	143	3	Phenanthrene-d10	71.193
2017	145	1	Phenanthrene-d10	89.447
2017	145	2	Phenanthrene-d10	81.826
2017	145	3	Phenanthrene-d10	87.017
2017	D33	1	Phenanthrene-d10	78.763
2017	D33	2	Phenanthrene-d10	81.88
2017	D33	3	Phenanthrene-d10	78.023
2017	D51	1	Phenanthrene-d10	88.126
2017	D69	1	Phenanthrene-d10	88.192
2017	80	1	Phenanthrene-d10	88.248
2017	82	1	Phenanthrene-d10	79.175
2017	D73	1	Phenanthrene-d10	87.218
2017	D77	1	Phenanthrene-d10	85.031
2017	16	1	Phenanthrene-d10	87.497
2017	11	1	Phenanthrene-d10	84.146
2017	40	1	Phenanthrene-d10	87.244
2017	50	1	Phenanthrene-d10	76.123
2017	11	2	Phenanthrene-d10	86.327
2017	11	3	Phenanthrene-d10	83.103
2018	D25	1	Naphthalene-d8	91.085
2018	D25	1	Acenaphthene-d10	89.971
2018	D25	1	Phenanthrene-d10	90.242
2018	D25	1	Chrysene-d12	47.395
2018	D25	1	Perylene-d12	17.712
2018	D25	2	Naphthalene-d8	89.902
2018	D25	2	Acenaphthene-d10	88.69
2018	D25	2	Phenanthrene-d10	85.954
2018	D25	2	Chrysene-d12	35.818
2018	D25	2	Perylene-d12	10.541
2018	D25	3	Naphthalene-d8	85.438
2018	D25	3	Acenaphthene-d10	85.302
2018	D25	3	Phenanthrene-d10	82.013
2018	D25	3	Chrysene-d12	49.264
2018	D25	3	Perylene-d12	30.347
2018	143	1	Naphthalene-d8	81.757
2018	143	1	Acenaphthene-d10	86.875
2018	143	1	Phenanthrene-d10	92.88
2018	143	1	Chrysene-d12	64.976
2018	143	1	Perylene-d12	41.349
2018	143	2	Naphthalene-d8	83.816
2018	143	2	Acenaphthene-d10	85.231
2018	143	2	Phenanthrene-d10	83.004
2018	143	2	Chrysene-d12	54.131
2018	143	2	Perylene-d12	38.85
2018	143	3	Naphthalene-d8	88.964
2018	143	3	Acenaphthene-d10	90.243
2018	143	3	Phenanthrene-d10	91.117
2018	143	3	Chrysene-d12	63.463
2018	143	3	Perylene-d12	40.612
2018	145	1	Naphthalene-d8	90.504
2018	145	1	Acenaphthene-d10	90.772
2018	145	1	Phenanthrene-d10	90.237
2018	145	1	Chrysene-d12	57.002
2018	145	1	Perylene-d12	33.528
2018	145	2	Naphthalene-d8	80.26
2005	80	1	Chrysene-d12	89
2005	82	1	Chrysene-d12	86
2005	D69	1	Chrysene-d12	98
2005	D73	1	Chrysene-d12	76
2005	D77	1	Chrysene-d12	81
2005	16	1	Chrysene-d12	74
2005	11	1	Chrysene-d12	71
2005	40	1	Chrysene-d12	72
2005	50	1	Chrysene-d12	76
2005	86	1	Chrysene-d12	91
2005	86	2	Chrysene-d12	84
2005	86	3	Chrysene-d12	81
2006	143	1	Chrysene-d12	44
2006	143	2	Chrysene-d12	49
2006	143	3	Chrysene-d12	64
2006	145	1	Chrysene-d12	56
2006	145	2	Chrysene-d12	56
2006	145	3	Chrysene-d12	68
2006	D25	1	Chrysene-d12	58
2006	D25	2	Chrysene-d12	26
2006	D25	3	Chrysene-d12	55
2006	D33	1	Chrysene-d12	48
2006	D33	2	Chrysene-d12	56
2006	D33	3	Chrysene-d12	62
2006	D51	1	Chrysene-d12	78
2006	80	1	Chrysene-d12	26
2006	82	1	Chrysene-d12	71
2006	82	2	Chrysene-d12	50
2006	82	3	Chrysene-d12	59
2006	D69	1	Chrysene-d12	28
2006	D73	1	Chrysene-d12	49
2006	D77	1	Chrysene-d12	40
2006	16	1	Chrysene-d12	17
2006	11	1	Chrysene-d12	3
2006	40	1	Chrysene-d12	41
2006	50	1	Chrysene-d12	25
2006	86	1	Chrysene-d12	69
2006	86	2	Chrysene-d12	67
2006	86	3	Chrysene-d12	63
2007	D51	1	Chrysene-d12	60
2007	D51	2	Chrysene-d12	70
2007	D51	3	Chrysene-d12	64
2007	D69	1	Chrysene-d12	61
2007	D69	2	Chrysene-d12	70
2007	D69	3	Chrysene-d12	69
2007	80	1	Chrysene-d12	66
2007	80	2	Chrysene-d12	61
2007	80	3	Chrysene-d12	57
2007	D25	1	Chrysene-d12	66
2007	D25	2	Chrysene-d12	60
2007	D25	3	Chrysene-d12	60
2007	143	1	Chrysene-d12	70
2007	143	2	Chrysene-d12	61
2007	143	3	Chrysene-d12	51
2007	145	1	Chrysene-d12	76
2007	145	2	Chrysene-d12	44
2007	145	3	Chrysene-d12	39
2007	D33	1	Chrysene-d12	42
2007	D33	2	Chrysene-d12	58
2007	D33	3	Chrysene-d12	52
2007	82	1	Chrysene-d12	60
2007	82	2	Chrysene-d12	56
2007	82	3	Chrysene-d12	57
2007	D77	1	Chrysene-d12	44
2007	D77	2	Chrysene-d12	27
2007	D77	3	Chrysene-d12	23
2007	D73	1	Chrysene-d12	26
2007	D73	2	Chrysene-d12	29
2007	D73	3	Chrysene-d12	23
2007	86	1	Chrysene-d12	47
2007	86	2	Chrysene-d12	48
2007	86	3	Chrysene-d12	47
2007	16	1	Chrysene-d12	10
2007	16	2	Chrysene-d12	20
2007	16	3	Chrysene-d12	21
2007	50	1	Chrysene-d12	40
2007	50	2	Chrysene-d12	41
2007	50	3	Chrysene-d12	71
2007	40	1	Chrysene-d12	77
2007	40	2	Chrysene-d12	72
2007	40	3	Chrysene-d12	76
2007	11	1	Chrysene-d12	55
2007	11	2	Chrysene-d12	60
2007	11	3	Chrysene-d12	68
2008	143	1	Chrysene-d12	55
2008	143	2	Chrysene-d12	46
2008	143	3	Chrysene-d12	71
2008	145	1	Chrysene-d12	41
2008	145	2	Chrysene-d12	42
2008	145	3	Chrysene-d12	43
2008	D25	1	Chrysene-d12	66
2008	D25	2	Chrysene-d12	54
2008	D25	3	Chrysene-d12	53
2008	D33	1	Chrysene-d12	46
2008	D33	2	Chrysene-d12	54
2008	D33	3	Chrysene-d12	42
2008	D51	1	Chrysene-d12	39
2008	D69	1	Chrysene-d12	57
2008	D69	2	Chrysene-d12	98
2008	D69	3	Chrysene-d12	75
2008	80	1	Chrysene-d12	43
2008	82	1	Chrysene-d12	51
2008	D73	1	Chrysene-d12	25
2008	D77	1	Chrysene-d12	10
2008	16	1	Chrysene-d12	5
2008	11	1	Chrysene-d12	7
2008	40	1	Chrysene-d12	9
2008	50	1	Chrysene-d12	9
2009	143	1	Chrysene-d12	74.2
2009	143	2	Chrysene-d12	74.9
2009	143	3	Chrysene-d12	68.5
2009	145	1	Chrysene-d12	66.6
2009	145	2	Chrysene-d12	73
2009	145	3	Chrysene-d12	95.6
2009	D25	1	Chrysene-d12	65.5
2009	D25	2	Chrysene-d12	58.7
2009	D25	3	Chrysene-d12	65.8
2009	D33	1	Chrysene-d12	62
2009	D33	2	Chrysene-d12	71.5
2009	D33	3	Chrysene-d12	82.6
2009	D51	1	Chrysene-d12	54.6
2009	D69	1	Chrysene-d12	45.8
2009	D69	2	Chrysene-d12	59.4
2009	D69	3	Chrysene-d12	48.5
2009	80	1	Chrysene-d12	77.2
2009	82	1	Chrysene-d12	65.5
2009	D73	1	Chrysene-d12	51.9
2009	D77	1	Chrysene-d12	50.2
2009	16	1	Chrysene-d12	53.1
2009	11	1	Chrysene-d12	54
2009	40	1	Chrysene-d12	53.3
2009	50	1	Chrysene-d12	52.3
2010	143	1	Chrysene-d12	46
2010	143	2	Chrysene-d12	44
2010	143	3	Chrysene-d12	45
2010	145	1	Chrysene-d12	33
2010	145	2	Chrysene-d12	40
2010	145	3	Chrysene-d12	45
2010	D25	1	Chrysene-d12	60
2010	D25	2	Chrysene-d12	72
2010	D25	3	Chrysene-d12	72
2010	D33	1	Chrysene-d12	44
2010	D33	2	Chrysene-d12	41
2010	D33	3	Chrysene-d12	49
2010	D51	1	Chrysene-d12	41
2010	D69	1	Chrysene-d12	50
2010	80	1	Chrysene-d12	75
2010	82	1	Chrysene-d12	87
2010	D77	1	Chrysene-d12	31
2010	D73	1	Chrysene-d12	50
2010	16	1	Chrysene-d12	35
2010	50	1	Chrysene-d12	62
2010	40	1	Chrysene-d12	62
2010	11	1	Chrysene-d12	4
2011	143	1	Chrysene-d12	93
2011	143	2	Chrysene-d12	86
2011	143	3	Chrysene-d12	82
2011	145	1	Chrysene-d12	98
2011	145	2	Chrysene-d12	96
2011	145	3	Chrysene-d12	97
2011	D25	1	Chrysene-d12	116
2011	D25	2	Chrysene-d12	118
2011	D25	3	Chrysene-d12	118
2011	D33	1	Chrysene-d12	97
2011	D33	2	Chrysene-d12	83
2011	D33	3	Chrysene-d12	95
2011	D51	1	Chrysene-d12	83
2011	D69	1	Chrysene-d12	83
2011	80	1	Chrysene-d12	92
2011	82	1	Chrysene-d12	116
2011	D73	1	Chrysene-d12	119
2011	D73	2	Chrysene-d12	96
2011	D73	3	Chrysene-d12	97
2011	D77	1	Chrysene-d12	120
2011	D77	2	Chrysene-d12	91
2011	D77	3	Chrysene-d12	91
2011	16	1	Chrysene-d12	117
2011	16	2	Chrysene-d12	87
2011	16	3	Chrysene-d12	84
2011	50	1	Chrysene-d12	119
2011	50	2	Chrysene-d12	93
2011	50	3	Chrysene-d12	92
2011	40	1	Chrysene-d12	116
2011	40	2	Chrysene-d12	88
2011	40	3	Chrysene-d12	90
2011	11	1	Chrysene-d12	113
2011	11	2	Chrysene-d12	85
2011	11	3	Chrysene-d12	82
2012	143	1	Chrysene-d12	85.1
2012	143	2	Chrysene-d12	82.5
2012	143	3	Chrysene-d12	88
2012	145	1	Chrysene-d12	94.8
2012	145	2	Chrysene-d12	80.1
2012	145	3	Chrysene-d12	85
2012	D25	1	Chrysene-d12	60.1
2012	D25	2	Chrysene-d12	75.1
2012	D25	3	Chrysene-d12	73.9
2012	D33	1	Chrysene-d12	79.7
2012	D33	2	Chrysene-d12	81
2012	D33	3	Chrysene-d12	67.2
2012	D51	1	Chrysene-d12	55.5
2012	D69	1	Chrysene-d12	70.6
2012	80	1	Chrysene-d12	68.5
2012	82	1	Chrysene-d12	76.1
2012	D73	1	Chrysene-d12	40.9
2012	D73	2	Chrysene-d12	41.7
2012	D73	3	Chrysene-d12	40
2012	D77	1	Chrysene-d12	22.7
2012	16	1	Chrysene-d12	18.5
2012	16	2	Chrysene-d12	41.6
2012	16	3	Chrysene-d12	43.1
2012	11	1	Chrysene-d12	8.9
2012	11	2	Chrysene-d12	42
2012	11	3	Chrysene-d12	42.9
2012	40	1	Chrysene-d12	41.5
2012	50	1	Chrysene-d12	43.7
2013	143	1	Chrysene-d12	110.21
2013	143	2	Chrysene-d12	93.28
2013	143	3	Chrysene-d12	88.41
2013	145	1	Chrysene-d12	99.33
2013	145	2	Chrysene-d12	106.62
2013	145	3	Chrysene-d12	95.35
2013	D25	1	Chrysene-d12	81.53
2013	D25	2	Chrysene-d12	58.77
2013	D25	3	Chrysene-d12	56.43
2013	D33	1	Chrysene-d12	99.22
2013	D33	2	Chrysene-d12	95.39
2013	D33	3	Chrysene-d12	115.92
2013	D51	1	Chrysene-d12	93.73
2013	D69	1	Chrysene-d12	93.54
2013	80	1	Chrysene-d12	74.32
2013	82	1	Chrysene-d12	107.88
2013	D73	1	Chrysene-d12	56.14
2013	D77	1	Chrysene-d12	62.44
2013	16	1	Chrysene-d12	40.61
2013	11	1	Chrysene-d12	19.23
2013	40	1	Chrysene-d12	53.84
2013	50	1	Chrysene-d12	65.15
2014	143	1	Chrysene-d12	48
2014	143	2	Chrysene-d12	74
2014	143	3	Chrysene-d12	72
2014	145	1	Chrysene-d12	60
2014	145	2	Chrysene-d12	59
2014	145	3	Chrysene-d12	75
2014	D25	1	Chrysene-d12	63
2014	D25	2	Chrysene-d12	66
2014	D25	3	Chrysene-d12	59
2014	D33	1	Chrysene-d12	68
2014	D33	2	Chrysene-d12	71
2014	D33	3	Chrysene-d12	116
2014	D51	1	Chrysene-d12	60
2014	D69	1	Chrysene-d12	52
2014	80	1	Chrysene-d12	50
2014	82	1	Chrysene-d12	63
2014	D73	1	Chrysene-d12	40
2014	D77	1	Chrysene-d12	41
2014	16	1	Chrysene-d12	6
2014	11	1	Chrysene-d12	13
2014	40	1	Chrysene-d12	29
2014	50	1	Chrysene-d12	41
2015	143	1	Chrysene-d12	74.24
2015	143	2	Chrysene-d12	78.93
2015	143	3	Chrysene-d12	66.16
2015	145	1	Chrysene-d12	75.06
2015	145	2	Chrysene-d12	75.74
2015	145	3	Chrysene-d12	73.82
2015	D25	1	Chrysene-d12	40.66
2015	D25	2	Chrysene-d12	58.43
2015	D25	3	Chrysene-d12	49.75
2015	D33	1	Chrysene-d12	61.2
2015	D33	2	Chrysene-d12	67.8
2015	D33	3	Chrysene-d12	66.75
2015	D51	1	Chrysene-d12	62.26
2015	D69	1	Chrysene-d12	64.23
2015	80	1	Chrysene-d12	56.66
2015	82	1	Chrysene-d12	72.87
2015	D73	1	Chrysene-d12	49.67
2015	D77	1	Chrysene-d12	24.55
2015	D77	2	Chrysene-d12	4.74
2015	16	1	Chrysene-d12	40.96
2015	11	1	Chrysene-d12	1.43
2015	11	2	Chrysene-d12	22.88
2015	40	1	Chrysene-d12	9.1
2015	40	2	Chrysene-d12	17.86
2015	50	1	Chrysene-d12	18.12
2015	50	2	Chrysene-d12	50.99
2016	143	1	Chrysene-d12	66.1
2016	143	2	Chrysene-d12	62.59
2016	143	3	Chrysene-d12	69.19
2016	145	1	Chrysene-d12	71.84
2016	145	2	Chrysene-d12	72.37
2016	145	3	Chrysene-d12	65.38
2016	D25	1	Chrysene-d12	41.8
2016	D25	2	Chrysene-d12	34.56
2016	D25	3	Chrysene-d12	42.25
2016	D33	1	Chrysene-d12	62.72
2016	D33	2	Chrysene-d12	53.88
2016	D33	3	Chrysene-d12	74.9
2016	D51	1	Chrysene-d12	45.96
2016	D51	2	Chrysene-d12	39.54
2016	D51	3	Chrysene-d12	59.12
2016	D69	1	Chrysene-d12	52.85
2016	D69	2	Chrysene-d12	47.43
2016	D69	3	Chrysene-d12	60.73
2016	80	1	Chrysene-d12	25.03
2016	80	2	Chrysene-d12	36.78
2016	80	3	Chrysene-d12	63.98
2016	82	1	Chrysene-d12	70.62
2016	82	2	Chrysene-d12	62.32
2016	82	3	Chrysene-d12	65.33
2016	D73	1	Chrysene-d12	39.39
2016	D73	2	Chrysene-d12	59.27
2016	D73	3	Chrysene-d12	41.68
2016	D77	1	Chrysene-d12	26.69
2016	D77	2	Chrysene-d12	36.64
2016	D77	3	Chrysene-d12	46.1
2016	16	1	Chrysene-d12	35.12
2016	16	2	Chrysene-d12	17.47
2016	16	3	Chrysene-d12	13.68
2016	11	1	Chrysene-d12	13.87
2016	11	2	Chrysene-d12	10.78
2016	11	3	Chrysene-d12	37.95
2016	40	1	Chrysene-d12	12.36
2016	40	2	Chrysene-d12	16.82
2016	40	3	Chrysene-d12	29.06
2016	50	1	Chrysene-d12	17.05
2016	50	2	Chrysene-d12	13.08
2016	50	3	Chrysene-d12	29.11
2017	D25	1	Chrysene-d12	32.669
2017	D25	2	Chrysene-d12	36.95
2017	D25	3	Chrysene-d12	37.827
2017	143	1	Chrysene-d12	38.49
2017	143	2	Chrysene-d12	54.222
2017	143	3	Chrysene-d12	36.518
2017	145	1	Chrysene-d12	58.297
2017	145	2	Chrysene-d12	38.811
2017	145	3	Chrysene-d12	69.81
2017	D33	1	Chrysene-d12	61.217
2017	D33	2	Chrysene-d12	71.813
2017	D33	3	Chrysene-d12	59.623
2017	D51	1	Chrysene-d12	42.908
2017	D69	1	Chrysene-d12	49.189
2017	80	1	Chrysene-d12	34.824
2017	82	1	Chrysene-d12	41.364
2017	D73	1	Chrysene-d12	31.671
2017	D77	1	Chrysene-d12	17.481
2017	16	1	Chrysene-d12	16.683
2017	11	1	Chrysene-d12	1.411
2017	40	1	Chrysene-d12	31.292
2017	50	1	Chrysene-d12	14.844
2017	11	2	Chrysene-d12	21.331
2017	11	3	Chrysene-d12	18.754
2003	143	1	Perylene-d12	73
2003	143	2	Perylene-d12	77
2003	143	3	Perylene-d12	83
2003	145	1	Perylene-d12	92
2003	145	2	Perylene-d12	92
2003	145	3	Perylene-d12	70
2003	D25	1	Perylene-d12	66
2003	D25	2	Perylene-d12	58
2003	D25	3	Perylene-d12	63
2003	D33	1	Perylene-d12	75
2003	D33	2	Perylene-d12	70
2003	D33	3	Perylene-d12	60
2003	D51	1	Perylene-d12	68
2003	D51	2	Perylene-d12	57
2003	D51	3	Perylene-d12	56
2003	D69	1	Perylene-d12	70
2003	80	1	Perylene-d12	82
2003	82	1	Perylene-d12	64
2003	D73	1	Perylene-d12	54
2003	D77	1	Perylene-d12	12
2003	16	1	Perylene-d12	37
2003	11	1	Perylene-d12	30
2003	40	1	Perylene-d12	58
2003	50	1	Perylene-d12	49
2004	143	1	Perylene-d12	87
2004	143	2	Perylene-d12	70
2004	143	3	Perylene-d12	89
2004	145	1	Perylene-d12	72
2004	145	2	Perylene-d12	52
2004	145	3	Perylene-d12	92
2004	D25	1	Perylene-d12	43
2004	D25	2	Perylene-d12	58
2004	D25	3	Perylene-d12	68
2004	D33	1	Perylene-d12	79
2004	D33	2	Perylene-d12	57
2004	D33	3	Perylene-d12	63
2004	D51	1	Perylene-d12	73
2004	D51	2	Perylene-d12	81
2004	D51	3	Perylene-d12	47
2004	D69	1	Perylene-d12	66
2004	80	1	Perylene-d12	56
2004	82	1	Perylene-d12	39
2004	D73	1	Perylene-d12	24
2004	D77	1	Perylene-d12	19
2004	16	1	Perylene-d12	24
2004	11	1	Perylene-d12	26
2004	40	1	Perylene-d12	36
2004	50	1	Perylene-d12	26
2004	86	1	Perylene-d12	41
2004	86	2	Perylene-d12	40
2004	86	3	Perylene-d12	51
2005	143	1	Perylene-d12	86
2005	143	2	Perylene-d12	81
2005	143	3	Perylene-d12	78
2005	145	1	Perylene-d12	95
2005	145	2	Perylene-d12	87
2005	145	3	Perylene-d12	90
2005	D25	1	Perylene-d12	82
2005	D25	2	Perylene-d12	61
2005	D25	3	Perylene-d12	92
2005	D33	1	Perylene-d12	91
2005	D33	2	Perylene-d12	93
2005	D33	3	Perylene-d12	90
2005	D51	1	Perylene-d12	90
2005	80	1	Perylene-d12	91
2005	82	1	Perylene-d12	90
2005	D69	1	Perylene-d12	89
2005	D73	1	Perylene-d12	93
2005	D77	1	Perylene-d12	93
2005	16	1	Perylene-d12	91
2005	11	1	Perylene-d12	86
2005	40	1	Perylene-d12	96
2005	50	1	Perylene-d12	91
2005	86	1	Perylene-d12	93
2005	86	2	Perylene-d12	94
2005	86	3	Perylene-d12	89
2006	143	1	Perylene-d12	95
2006	143	2	Perylene-d12	97
2006	143	3	Perylene-d12	83
2006	145	1	Perylene-d12	89
2006	145	2	Perylene-d12	84
2006	145	3	Perylene-d12	95
2006	D25	1	Perylene-d12	41
2006	D25	2	Perylene-d12	22
2006	D25	3	Perylene-d12	41
2006	D33	1	Perylene-d12	74
2006	D33	2	Perylene-d12	61
2006	D33	3	Perylene-d12	82
2006	D51	1	Perylene-d12	80
2006	80	1	Perylene-d12	22
2006	82	1	Perylene-d12	81
2006	82	2	Perylene-d12	61
2006	82	3	Perylene-d12	60
2006	D69	1	Perylene-d12	28
2006	D73	1	Perylene-d12	33
2006	D77	1	Perylene-d12	38
2006	16	1	Perylene-d12	19
2006	11	1	Perylene-d12	18
2006	40	1	Perylene-d12	33
2006	50	1	Perylene-d12	22
2006	86	1	Perylene-d12	66
2006	86	2	Perylene-d12	54
2006	86	3	Perylene-d12	63
2007	D51	1	Perylene-d12	71
2007	D51	2	Perylene-d12	70
2007	D51	3	Perylene-d12	63
2007	D69	1	Perylene-d12	58
2007	D69	2	Perylene-d12	66
2007	D69	3	Perylene-d12	66
2007	80	1	Perylene-d12	70
2007	80	2	Perylene-d12	57
2007	80	3	Perylene-d12	52
2007	D25	1	Perylene-d12	68
2007	D25	2	Perylene-d12	60
2007	D25	3	Perylene-d12	56
2007	143	1	Perylene-d12	68
2007	143	2	Perylene-d12	57
2007	143	3	Perylene-d12	83
2007	145	1	Perylene-d12	88
2007	145	2	Perylene-d12	77
2007	145	3	Perylene-d12	72
2007	D33	1	Perylene-d12	60
2007	D33	2	Perylene-d12	60
2007	D33	3	Perylene-d12	49
2007	82	1	Perylene-d12	54
2007	82	2	Perylene-d12	42
2007	82	3	Perylene-d12	50
2007	D77	1	Perylene-d12	21
2007	D77	2	Perylene-d12	12
2007	D77	3	Perylene-d12	7
2007	D73	1	Perylene-d12	6
2007	D73	2	Perylene-d12	13
2007	D73	3	Perylene-d12	8
2007	86	1	Perylene-d12	24
2007	86	2	Perylene-d12	22
2007	86	3	Perylene-d12	29
2007	16	1	Perylene-d12	5
2007	16	2	Perylene-d12	11
2007	16	3	Perylene-d12	10
2007	50	1	Perylene-d12	29
2007	50	2	Perylene-d12	21
2007	50	3	Perylene-d12	60
2007	40	1	Perylene-d12	77
2007	40	2	Perylene-d12	70
2007	40	3	Perylene-d12	58
2007	11	1	Perylene-d12	46
2007	11	2	Perylene-d12	56
2007	11	3	Perylene-d12	70
2008	143	1	Perylene-d12	43
2008	143	2	Perylene-d12	48
2008	143	3	Perylene-d12	86
2008	145	1	Perylene-d12	23
2008	145	2	Perylene-d12	38
2008	145	3	Perylene-d12	22
2008	D25	1	Perylene-d12	47
2008	D25	2	Perylene-d12	47
2008	D25	3	Perylene-d12	36
2008	D33	1	Perylene-d12	41
2008	D33	2	Perylene-d12	43
2008	D33	3	Perylene-d12	20
2008	D51	1	Perylene-d12	28
2008	D69	1	Perylene-d12	44
2008	D69	2	Perylene-d12	80
2008	D69	3	Perylene-d12	66
2008	80	1	Perylene-d12	36
2008	82	1	Perylene-d12	27
2008	D73	1	Perylene-d12	11
2008	D77	1	Perylene-d12	4
2008	16	1	Perylene-d12	5
2008	11	1	Perylene-d12	4
2008	40	1	Perylene-d12	2
2008	50	1	Perylene-d12	4
2009	143	1	Perylene-d12	96
2009	143	2	Perylene-d12	78.6
2009	143	3	Perylene-d12	70.5
2009	145	1	Perylene-d12	82
2009	145	2	Perylene-d12	75.8
2009	145	3	Perylene-d12	92.3
2009	D25	1	Perylene-d12	39
2009	D25	2	Perylene-d12	27.8
2009	D25	3	Perylene-d12	51.8
2009	D33	1	Perylene-d12	60.8
2009	D33	2	Perylene-d12	88.1
2009	D33	3	Perylene-d12	53.7
2009	D51	1	Perylene-d12	53.5
2009	D69	1	Perylene-d12	49.5
2009	D69	2	Perylene-d12	37.9
2009	D69	3	Perylene-d12	29.4
2009	80	1	Perylene-d12	71.5
2009	82	1	Perylene-d12	39
2009	D73	1	Perylene-d12	28.2
2009	D77	1	Perylene-d12	20.5
2009	16	1	Perylene-d12	20.2
2009	11	1	Perylene-d12	27.1
2009	40	1	Perylene-d12	23.6
2009	50	1	Perylene-d12	26.4
2010	143	1	Perylene-d12	73
2010	143	2	Perylene-d12	60
2010	143	3	Perylene-d12	91
2010	145	1	Perylene-d12	25
2010	145	2	Perylene-d12	72
2010	145	3	Perylene-d12	71
2010	D25	1	Perylene-d12	44
2010	D25	2	Perylene-d12	40
2010	D25	3	Perylene-d12	42
2010	D33	1	Perylene-d12	28
2010	D33	2	Perylene-d12	32
2010	D33	3	Perylene-d12	58
2010	D51	1	Perylene-d12	42
2010	D69	1	Perylene-d12	41
2010	80	1	Perylene-d12	54
2010	82	1	Perylene-d12	78
2010	D77	1	Perylene-d12	10
2010	D73	1	Perylene-d12	13
2010	16	1	Perylene-d12	10
2010	50	1	Perylene-d12	27
2010	40	1	Perylene-d12	24
2010	11	1	Perylene-d12	6
2011	143	1	Perylene-d12	66
2011	143	2	Perylene-d12	65
2011	143	3	Perylene-d12	81
2011	145	1	Perylene-d12	76
2011	145	2	Perylene-d12	66
2011	145	3	Perylene-d12	78
2011	D25	1	Perylene-d12	76
2011	D25	2	Perylene-d12	75
2011	D25	3	Perylene-d12	73
2011	D33	1	Perylene-d12	73
2011	D33	2	Perylene-d12	77
2011	D33	3	Perylene-d12	78
2011	D51	1	Perylene-d12	62
2011	D69	1	Perylene-d12	70
2011	80	1	Perylene-d12	72
2011	82	1	Perylene-d12	74
2011	D73	1	Perylene-d12	78
2011	D73	2	Perylene-d12	76
2011	D73	3	Perylene-d12	76
2011	D77	1	Perylene-d12	76
2011	D77	2	Perylene-d12	77
2011	D77	3	Perylene-d12	77
2011	16	1	Perylene-d12	74
2011	16	2	Perylene-d12	76
2011	16	3	Perylene-d12	73
2011	50	1	Perylene-d12	75
2011	50	2	Perylene-d12	75
2011	50	3	Perylene-d12	74
2011	40	1	Perylene-d12	68
2011	40	2	Perylene-d12	73
2011	40	3	Perylene-d12	83
2011	11	1	Perylene-d12	71
2011	11	2	Perylene-d12	78
2011	11	3	Perylene-d12	75
2012	143	1	Perylene-d12	50.8
2012	143	2	Perylene-d12	56.9
2012	143	3	Perylene-d12	82
2012	145	1	Perylene-d12	66.6
2012	145	2	Perylene-d12	62.5
2012	145	3	Perylene-d12	61
2012	D25	1	Perylene-d12	29.1
2012	D25	2	Perylene-d12	44.9
2012	D25	3	Perylene-d12	37.1
2012	D33	1	Perylene-d12	59.3
2012	D33	2	Perylene-d12	66.6
2012	D33	3	Perylene-d12	40.1
2012	D51	1	Perylene-d12	31.2
2012	D69	1	Perylene-d12	48.9
2012	80	1	Perylene-d12	40.3
2012	82	1	Perylene-d12	47.1
2012	D73	1	Perylene-d12	11.1
2012	D73	2	Perylene-d12	3.8
2012	D73	3	Perylene-d12	7.1
2012	D77	1	Perylene-d12	2.9
2012	16	1	Perylene-d12	2.4
2012	16	2	Perylene-d12	1.3
2012	16	3	Perylene-d12	0.8
2012	11	1	Perylene-d12	0.8
2012	11	2	Perylene-d12	1.1
2012	11	3	Perylene-d12	2.2
2012	40	1	Perylene-d12	15.3
2012	50	1	Perylene-d12	21.4
2013	143	1	Perylene-d12	62.6
2013	143	2	Perylene-d12	72.93
2013	143	3	Perylene-d12	73.31
2013	145	1	Perylene-d12	57.69
2013	145	2	Perylene-d12	57.05
2013	145	3	Perylene-d12	63.02
2013	D25	1	Perylene-d12	75.21
2013	D25	2	Perylene-d12	21.21
2013	D25	3	Perylene-d12	21.18
2013	D33	1	Perylene-d12	59
2013	D33	2	Perylene-d12	59.23
2013	D33	3	Perylene-d12	69.06
2013	D51	1	Perylene-d12	77.1
2013	D69	1	Perylene-d12	48.33
2013	80	1	Perylene-d12	32.33
2013	82	1	Perylene-d12	68.3
2013	D73	1	Perylene-d12	31.8
2013	D77	1	Perylene-d12	50.42
2013	16	1	Perylene-d12	11.15
2013	11	1	Perylene-d12	3.32
2013	40	1	Perylene-d12	77.44
2013	50	1	Perylene-d12	42.17
2014	143	1	Perylene-d12	44
2014	143	2	Perylene-d12	68
2014	143	3	Perylene-d12	68
2014	145	1	Perylene-d12	53
2014	145	2	Perylene-d12	46
2014	145	3	Perylene-d12	68
2014	D25	1	Perylene-d12	44
2014	D25	2	Perylene-d12	50
2014	D25	3	Perylene-d12	38
2014	D33	1	Perylene-d12	64
2014	D33	2	Perylene-d12	65
2014	D33	3	Perylene-d12	69
2014	D51	1	Perylene-d12	45
2014	D69	1	Perylene-d12	32
2014	80	1	Perylene-d12	30
2014	82	1	Perylene-d12	46
2014	D73	1	Perylene-d12	12
2014	D77	1	Perylene-d12	10
2014	16	1	Perylene-d12	1
2014	11	1	Perylene-d12	4
2014	40	1	Perylene-d12	5
2014	50	1	Perylene-d12	13
2015	143	1	Perylene-d12	66.04
2015	143	2	Perylene-d12	71.33
2015	143	3	Perylene-d12	50.28
2015	145	1	Perylene-d12	65.86
2015	145	2	Perylene-d12	66.31
2015	145	3	Perylene-d12	61.48
2015	D25	1	Perylene-d12	14.15
2015	D25	2	Perylene-d12	32.43
2015	D25	3	Perylene-d12	24.25
2015	D33	1	Perylene-d12	40.51
2015	D33	2	Perylene-d12	53.38
2015	D33	3	Perylene-d12	49.17
2015	D51	1	Perylene-d12	39.92
2015	D69	1	Perylene-d12	44.18
2015	80	1	Perylene-d12	30.7
2015	82	1	Perylene-d12	56.86
2015	D73	1	Perylene-d12	15.36
2015	D77	1	Perylene-d12	7.53
2015	D77	2	Perylene-d12	0.26
2015	16	1	Perylene-d12	18.23
2015	11	1	Perylene-d12	0.35
2015	11	2	Perylene-d12	7.65
2015	40	1	Perylene-d12	0.47
2015	40	2	Perylene-d12	2.37
2015	50	1	Perylene-d12	4.52
2015	50	2	Perylene-d12	21.84
2016	143	1	Perylene-d12	52.02
2016	143	2	Perylene-d12	45.45
2016	143	3	Perylene-d12	56.36
2016	145	1	Perylene-d12	60.53
2016	145	2	Perylene-d12	64.9
2016	145	3	Perylene-d12	54.98
2016	D25	1	Perylene-d12	16.19
2016	D25	2	Perylene-d12	11.35
2016	D25	3	Perylene-d12	17.55
2016	D33	1	Perylene-d12	46.96
2016	D33	2	Perylene-d12	31.85
2016	D33	3	Perylene-d12	67.98
2016	D51	1	Perylene-d12	23.94
[truncated: 311 more rows]
